# Supplementary material for: (E)-2-Hydr­oxy-6-[(4-propyl­phenyl)­iminiometh­yl]phenolate
Source: Acta Crystallogr Sect E Struct Rep Online. 2009 Dec 9;66(Pt 1):o93. doi: 10.1107/S1600536809052246 (PMC2980080; doi:10.1107/S1600536809052246)
Supplement: Supplementary file 2 [file e-66-00o93-Isup2.hkl]

#
# h,k,l, Fc-squared, Fo-squared, sigma(Fo-squared) and status flag
#
data_I
_shelx_title ' serap20 in P -1'
_shelx_refln_list_code          4
_shelx_F_calc_maximum      292.90
_exptl_crystal_F_000       816.00
_reflns_d_resolution_high  0.8107
 
loop_
 _symmetry_equiv_pos_as_xyz
 'x, y, z'
 '-x, -y, -z'
 
_cell_length_a    11.5743
_cell_length_b    12.7635
_cell_length_c    14.1706
_cell_angle_alpha  90.418
_cell_angle_beta  103.259
_cell_angle_gamma  95.540
 
_shelx_F_squared_multiplier     1.000
 
loop_
 _refln_index_h
 _refln_index_k
 _refln_index_l
 _refln_F_squared_calc
 _refln_F_squared_meas
 _refln_F_squared_sigma
 _refln_observed_status
   1   0   0     1437.87     1350.08     30.51 o
   2   0   0      505.25      532.67     16.76 o
   3   0   0       19.45       11.99     10.31 o
   4   0   0      239.08      246.16      5.45 o
   5   0   0      702.83      720.02     15.46 o
   6   0   0        0.75        7.78      5.51 o
   7   0   0       44.21       43.76      4.45 o
   8   0   0       33.13       43.01      4.12 o
   9   0   0      155.66      142.55      4.53 o
  10   0   0      680.70      678.35      6.27 o
  11   0   0        7.96        8.12      4.07 o
  12   0   0        4.61        7.70      4.52 o
  13   0   0      102.66       96.54      4.23 o
 -13   1   0        7.29        5.81      3.57 o
 -12   1   0        6.41        8.93      4.21 o
 -11   1   0       77.36       83.34      6.66 o
 -10   1   0      212.74      213.62      5.04 o
  -9   1   0       63.66       54.14      3.54 o
  -8   1   0      426.56      434.46      5.71 o
  -7   1   0      286.68      297.46      5.08 o
  -6   1   0      345.37      337.20      7.86 o
  -5   1   0      300.71      321.45      6.90 o
  -4   1   0      120.61      112.66      5.86 o
  -3   1   0      437.86      358.04      7.82 o
  -2   1   0      624.95      587.18      7.80 o
  -1   1   0      442.96      448.31      7.89 o
   0   1   0     9098.37     8906.11     99.85 o
   1   1   0       62.10       62.28      5.85 o
   2   1   0     5787.79     5597.95     18.74 o
   3   1   0      103.67      124.98      5.13 o
   4   1   0      872.14      862.13      7.50 o
   5   1   0        1.52        2.11      4.26 o
   6   1   0     2735.99     2789.48     15.15 o
   7   1   0      241.43      253.76      5.44 o
   8   1   0      268.13      264.11      8.38 o
   9   1   0        5.57       15.97      3.49 o
  10   1   0       86.65       78.97      4.65 o
  11   1   0       10.42       18.75      4.58 o
  12   1   0       26.51       33.27      4.58 o
  13   1   0        5.43        4.79      4.73 o
 -13   2   0       16.80       13.20      4.80 o
 -12   2   0        0.39        2.76      4.87 o
 -11   2   0       93.96       98.27      6.00 o
 -10   2   0        3.55        4.86      4.01 o
  -9   2   0       38.01       38.36      4.07 o
  -8   2   0        0.23        4.00      5.47 o
  -7   2   0      481.80      537.17      6.97 o
  -6   2   0        0.07        0.23      4.13 o
  -5   2   0      574.01      643.42      7.04 o
  -4   2   0      301.98      279.65      5.75 o
  -3   2   0      320.91      366.93      5.26 o
  -2   2   0    37713.84    32014.84    705.97 o
  -1   2   0        5.74       14.80      4.63 o
   0   2   0       46.39       50.68      4.53 o
   1   2   0      380.12      364.25      5.39 o
   2   2   0     3960.51     3568.31     51.92 o
   3   2   0      171.91      176.00      4.50 o
   4   2   0     2246.00     2327.57     26.22 o
   5   2   0      112.01      108.68      4.38 o
   6   2   0       89.42       88.51      3.68 o
   7   2   0      240.90      250.42      5.80 o
   8   2   0      229.04      228.02      5.36 o
   9   2   0     1165.97     1160.61     38.85 o
  10   2   0      173.45      185.65      5.48 o
  11   2   0       35.35       34.83      4.71 o
  12   2   0       76.58       70.60     13.04 o
  13   2   0       25.91       26.37      6.59 o
 -13   3   0       79.09       83.20      8.77 o
 -12   3   0        3.54        6.97      4.16 o
 -11   3   0      217.21      220.76      6.38 o
 -10   3   0        6.76        6.86      4.01 o
  -9   3   0       80.34       96.70      6.79 o
  -8   3   0       33.51       39.14      4.28 o
  -7   3   0       58.87       74.70      4.24 o
  -6   3   0      307.84      330.31      5.27 o
  -5   3   0     1470.61     1353.32     13.15 o
  -4   3   0      496.81      490.07      4.82 o
  -3   3   0     4299.34     4115.84     30.73 o
  -2   3   0        4.75       10.36      4.04 o
  -1   3   0      427.72      469.66      5.08 o
   0   3   0     2108.94     2000.38      9.11 o
   1   3   0      489.71      472.55      5.44 o
   2   3   0       66.82       48.88      3.79 o
   3   3   0      855.29      928.90      5.92 o
   4   3   0     2200.20     2424.86     26.09 o
   5   3   0      158.00      144.21      3.71 o
   6   3   0      183.24      195.34      4.56 o
   7   3   0      169.95      165.66      4.41 o
   8   3   0        0.06       -2.38      4.07 o
   9   3   0      828.78      833.58      9.54 o
  10   3   0       79.57       85.85      5.19 o
  11   3   0      136.36      141.32      6.66 o
  12   3   0       32.28       32.82      6.31 o
  13   3   0       11.54       10.80      6.52 o
 -13   4   0       58.94       58.46      3.88 o
 -12   4   0        0.27        0.15      3.57 o
 -11   4   0        3.82        7.92      3.18 o
 -10   4   0       12.82       11.28      4.99 o
  -9   4   0        9.33       13.88      4.05 o
  -8   4   0       61.51       61.29      3.76 o
  -7   4   0     1531.69     1590.34     21.81 o
  -6   4   0       61.28       51.21      3.95 o
  -5   4   0       22.72       32.80      3.01 o
  -4   4   0       63.64       88.94      3.32 o
  -3   4   0        3.85        7.90      3.25 o
  -2   4   0     1281.70     1264.12     16.92 o
  -1   4   0      129.78      131.84      3.73 o
   0   4   0       46.53       46.69      3.80 o
   1   4   0      316.06      344.97      4.98 o
   2   4   0      615.64      645.37      5.07 o
   3   4   0      190.41      204.03      3.59 o
   4   4   0      772.84      783.39      5.02 o
   5   4   0      160.25      145.36      3.46 o
   6   4   0      266.04      309.46      4.00 o
   7   4   0      406.00      398.76      6.93 o
   8   4   0      410.47      422.33      5.69 o
   9   4   0      435.16      485.33      6.33 o
  10   4   0        8.40        7.86      5.75 o
  11   4   0        7.74        9.47      5.89 o
  12   4   0       37.87       44.82      6.45 o
  13   4   0        1.84        4.42      6.52 o
 -13   5   0        6.67        5.65      4.41 o
 -12   5   0        9.19        6.97      7.36 o
 -11   5   0        0.07       -0.95      4.28 o
 -10   5   0       63.39       64.02      4.18 o
  -9   5   0       94.86       91.08      4.10 o
  -8   5   0       25.89       21.96      3.25 o
  -7   5   0      851.15      825.38      7.99 o
  -6   5   0       82.24       85.44      3.58 o
  -5   5   0        3.45        5.03      2.81 o
  -4   5   0      646.29      585.08      4.92 o
  -3   5   0     1208.89     1254.91      6.70 o
  -2   5   0      173.17      175.90      3.20 o
  -1   5   0      183.65      188.45      3.33 o
   0   5   0      660.13      631.50      4.88 o
   1   5   0      563.63      571.97      7.81 o
   2   5   0     1088.18     1200.17     14.69 o
   3   5   0      398.65      423.66      9.62 o
   4   5   0        0.11        1.65      2.65 o
   5   5   0      113.80      116.45      3.25 o
   6   5   0       49.31       43.48      3.13 o
   7   5   0       42.95       45.73      3.19 o
   8   5   0       26.48       29.24      3.97 o
   9   5   0      607.88      596.66      6.11 o
  10   5   0       31.48       40.53      4.71 o
  11   5   0        1.44        1.33      4.21 o
  12   5   0        0.17        3.58      5.96 o
 -13   6   0       15.97       14.68      6.38 o
 -12   6   0       64.97       61.89      5.56 o
 -11   6   0       28.03       34.55      4.51 o
 -10   6   0      460.01      479.26      5.79 o
  -9   6   0        2.33        4.81      3.68 o
  -8   6   0       27.79       22.13      3.53 o
  -7   6   0       54.23       58.56      3.36 o
  -6   6   0      180.90      165.83      4.18 o
  -5   6   0      109.79      107.60      3.01 o
  -4   6   0      608.70      582.47      3.87 o
  -3   6   0     1843.24     1804.94     12.97 o
  -2   6   0       20.42       26.46      2.77 o
  -1   6   0       56.38       43.40      2.85 o
   0   6   0       17.25       25.01      2.78 o
   1   6   0      728.93      743.17      7.36 o
   2   6   0       49.32       51.29      2.79 o
   3   6   0      221.94      224.65      3.67 o
   4   6   0      357.41      364.93      4.11 o
   5   6   0       10.51        8.40      2.74 o
   6   6   0      637.79      613.17     13.78 o
   7   6   0      122.82      126.15      3.75 o
   8   6   0       10.57       14.73      3.14 o
   9   6   0        8.37        3.72      3.75 o
  10   6   0       42.43       35.64      4.24 o
  11   6   0       12.89        8.53      4.95 o
  12   6   0       43.19       36.61      6.66 o
 -13   7   0        0.24        3.96      5.77 o
 -12   7   0      174.76      163.30     16.94 o
 -11   7   0      129.57      126.66      5.31 o
 -10   7   0       44.72       40.48      3.64 o
  -9   7   0        0.49        4.18      3.38 o
  -8   7   0      128.06      139.94      3.77 o
  -7   7   0       67.20       59.00      3.66 o
  -6   7   0      111.23      118.92      3.81 o
  -5   7   0        0.40        1.59      2.50 o
  -4   7   0      574.47      503.73      3.89 o
  -3   7   0      539.87      512.57      4.56 o
  -2   7   0      720.16      766.92      4.84 o
  -1   7   0       64.50       50.57      2.96 o
   0   7   0      257.99      229.29      3.25 o
   1   7   0       55.92       63.65      3.02 o
   2   7   0      443.63      437.33      3.62 o
   3   7   0        3.22        1.68      2.87 o
   4   7   0       12.52       18.46      3.14 o
   5   7   0       40.37       38.44      3.31 o
   6   7   0       91.60       87.34      3.14 o
   7   7   0       91.07       84.75      3.30 o
   8   7   0      131.41      103.91      3.99 o
   9   7   0       42.77       40.36      4.02 o
  10   7   0      127.29      122.38     11.76 o
  11   7   0       13.33       14.11      5.48 o
 -12   8   0       11.22        8.78      3.40 o
 -11   8   0       57.11       54.47      3.81 o
 -10   8   0       33.81       41.39      3.70 o
  -9   8   0      107.01      102.13      3.72 o
  -8   8   0        0.20        6.53      3.62 o
  -7   8   0       76.78       88.57      3.54 o
  -6   8   0       17.34       17.46      2.46 o
  -5   8   0       20.56       22.48      2.47 o
  -4   8   0      241.77      243.56      3.19 o
  -3   8   0       49.41       63.13      2.95 o
  -2   8   0      310.85      330.92      3.32 o
  -1   8   0       36.27       36.80      2.57 o
   0   8   0       65.67       72.79      3.02 o
   1   8   0       53.31       54.19      2.67 o
   2   8   0        5.13        2.38      2.37 o
   3   8   0        3.63        3.46      2.60 o
   4   8   0        6.45        8.73      2.57 o
   5   8   0       19.77       23.97      3.33 o
   6   8   0      122.83       96.15      3.49 o
   7   8   0      156.26      139.25      3.57 o
   8   8   0       92.38       81.34      3.08 o
   9   8   0       11.78        8.10      3.67 o
  10   8   0        1.62        2.19      4.02 o
  11   8   0        3.62        5.96      4.45 o
 -12   9   0      112.32       87.44      3.69 o
 -11   9   0        3.13        5.44      3.75 o
 -10   9   0       35.85       43.12      3.80 o
  -9   9   0        4.79       12.34      3.56 o
  -8   9   0       96.18      105.07      3.78 o
  -7   9   0      112.14      123.35      3.24 o
  -6   9   0       92.35       78.52      3.06 o
  -5   9   0       37.25       37.11      2.29 o
  -4   9   0        8.95       14.55      2.54 o
  -3   9   0      118.31      110.00      3.36 o
  -2   9   0       10.85        4.43      2.58 o
  -1   9   0       11.90       16.52      2.54 o
   0   9   0       29.67       28.11      2.30 o
   1   9   0       78.41       81.43      3.05 o
   2   9   0       16.07       12.73      2.67 o
   3   9   0      319.24      308.97      6.25 o
   4   9   0        7.23        6.95      2.97 o
   5   9   0       27.66       31.45      3.44 o
   6   9   0        0.13        4.64      3.25 o
   7   9   0       79.08       61.33      3.64 o
   8   9   0       19.60       23.49      3.64 o
   9   9   0       55.17       55.45      3.95 o
  10   9   0        2.45        3.96      3.77 o
 -11  10   0        3.98        6.95      3.64 o
 -10  10   0        0.04       -1.15      3.57 o
  -9  10   0       15.07       14.61      3.44 o
  -8  10   0        3.16        3.75      3.33 o
  -7  10   0      215.99      223.17      5.87 o
  -6  10   0       89.52       88.39      3.03 o
  -5  10   0        0.05        5.12      2.72 o
  -4  10   0        0.10        5.35      2.46 o
  -3  10   0       95.20      109.68      3.04 o
  -2  10   0       21.23       23.93      2.71 o
  -1  10   0       99.45       92.87      2.71 o
   0  10   0       51.40       46.79      3.10 o
   1  10   0       10.20       13.26      2.56 o
   2  10   0       49.42       44.62      2.71 o
   3  10   0      410.95      416.25      5.25 o
   4  10   0        5.55        6.47      2.62 o
   5  10   0       18.78        7.31      2.85 o
   6  10   0       22.94       23.88      3.33 o
   7  10   0        4.17        4.25      3.34 o
   8  10   0        2.68        0.60      3.48 o
   9  10   0       32.09       40.85      3.95 o
 -10  11   0        3.83        5.22      3.60 o
  -9  11   0      122.09      107.70      4.00 o
  -8  11   0      226.79      232.86      5.83 o
  -7  11   0        0.67        0.35      2.86 o
  -6  11   0      189.01      191.70      8.53 o
  -5  11   0       54.91       50.81      3.35 o
  -4  11   0        2.32        6.81      2.86 o
  -3  11   0      255.18      275.10      3.51 o
  -2  11   0       18.56       14.24      2.56 o
  -1  11   0      618.41      625.04     14.92 o
   0  11   0        1.26        1.56      2.87 o
   1  11   0      146.64      145.93      2.90 o
   2  11   0       44.08       33.51      2.68 o
   3  11   0       32.76       34.71      2.96 o
   4  11   0       21.47       20.11      3.49 o
   5  11   0       36.82       37.25      3.77 o
   6  11   0       16.04       22.92      3.44 o
   7  11   0        3.03        1.00      3.47 o
   8  11   0       45.45       59.66      4.24 o
 -10  12   0        4.98        7.06      3.71 o
  -9  12   0        1.51        1.69      3.55 o
  -8  12   0      144.07      148.94      4.30 o
  -7  12   0       99.29       93.43      3.30 o
  -6  12   0       27.29       24.48      2.89 o
  -5  12   0       64.29       68.43      3.49 o
  -4  12   0       21.72       19.28      2.90 o
  -3  12   0      570.84      579.76      7.46 o
  -2  12   0      128.47      134.16      3.12 o
  -1  12   0        5.92        7.86      2.78 o
   0  12   0      791.63      824.92      6.58 o
   1  12   0      151.83      151.22      2.94 o
   2  12   0       92.95       98.00      3.08 o
   3  12   0        2.49        4.29      3.21 o
   4  12   0       18.90       18.48      3.36 o
   5  12   0       76.29       67.58      3.96 o
   6  12   0        0.65        5.47      3.51 o
   7  12   0        8.62        9.94      3.64 o
  -8  13   0       82.97       77.24      7.92 o
  -7  13   0       22.06       22.31      3.52 o
  -6  13   0        7.90        4.62      2.90 o
  -5  13   0        5.15        2.73      3.50 o
  -4  13   0       94.82       99.32      3.42 o
  -3  13   0       96.44       90.50      3.14 o
  -2  13   0       22.15       23.08      3.41 o
  -1  13   0      464.47      479.31      7.62 o
   0  13   0       83.22       82.58      3.70 o
   1  13   0        8.56        5.69      2.50 o
   2  13   0      143.25      149.42      3.30 o
   3  13   0        0.81       -0.20      3.04 o
   4  13   0       17.79       24.51      3.03 o
   5  13   0        0.72        3.97      3.82 o
   6  13   0      140.79      177.68      6.19 o
  -7  14   0       29.76       30.35      3.67 o
  -6  14   0       15.19       23.47      3.63 o
  -5  14   0       18.41       21.65      3.55 o
  -4  14   0       40.63       38.50      3.57 o
  -3  14   0       69.80       76.27      4.44 o
  -2  14   0      222.49      219.90      8.82 o
  -1  14   0       22.33       24.95      3.43 o
   0  14   0        2.32        4.47      2.65 o
   1  14   0       10.81       14.33      3.02 o
   2  14   0        0.13        0.34      3.02 o
   3  14   0       11.15       13.56      3.56 o
   4  14   0       21.81       33.95      3.65 o
   5  14   0        8.74       11.56      3.75 o
  -5  15   0        3.35        3.83      2.78 o
  -4  15   0        0.07       -1.26      3.10 o
  -3  15   0      115.19      107.83      5.33 o
  -2  15   0        6.81        7.14      3.63 o
  -1  15   0       40.16       43.76      3.56 o
   0  15   0        6.68        7.56      3.17 o
   1  15   0       82.61       86.41      6.34 o
   2  15   0        4.28        7.61      3.66 o
  -2 -15   1        5.52        6.81      3.08 o
  -1 -15   1        0.28        1.71      2.85 o
   0 -15   1        6.25        6.29      2.52 o
   1 -15   1        3.78        9.65      3.05 o
   2 -15   1       79.95       78.81      5.86 o
   3 -15   1        0.05        4.25      3.10 o
   4 -15   1       76.87       86.94      5.46 o
   5 -15   1       17.89       21.80      3.70 o
  -5 -14   1        0.95        0.86      3.26 o
  -4 -14   1        1.22        3.05      3.64 o
  -3 -14   1        2.52        2.39      3.04 o
  -2 -14   1        3.43        6.59      3.03 o
  -1 -14   1        6.59        8.98      2.69 o
   0 -14   1       58.49       61.27      3.04 o
   1 -14   1       11.69        9.57      2.59 o
   2 -14   1      263.26      251.42      6.28 o
   3 -14   1       72.15       69.78      3.45 o
   4 -14   1       92.75       82.45      4.06 o
   5 -14   1        0.31        5.93      3.51 o
   6 -14   1        0.02        5.12      3.54 o
   7 -14   1       29.92       20.86      4.37 o
  -6 -13   1        0.28        2.98      3.72 o
  -5 -13   1        2.81        6.60      3.57 o
  -4 -13   1       67.82       76.58      4.26 o
  -3 -13   1        6.74        6.53      3.49 o
  -2 -13   1        3.16        4.32      2.64 o
  -1 -13   1      153.40      141.25      6.90 o
   0 -13   1       30.88       32.08      3.60 o
   1 -13   1       54.03       58.59      3.09 o
   2 -13   1       20.71       25.53      3.30 o
   3 -13   1       54.53       44.06      4.36 o
   4 -13   1        6.42       10.28      2.97 o
   5 -13   1       13.41       10.70      2.90 o
   6 -13   1       41.96       43.21      3.43 o
   7 -13   1       70.76       76.78      3.64 o
   8 -13   1        6.30        5.22      3.61 o
  -8 -12   1       14.82       18.41      4.01 o
  -7 -12   1       27.09       29.30      3.96 o
  -6 -12   1        4.07       10.50      3.51 o
  -5 -12   1       12.04        9.93      3.73 o
  -4 -12   1       48.61       46.54      3.56 o
  -3 -12   1      301.68      273.50      7.45 o
  -2 -12   1       14.98       19.64      2.94 o
  -1 -12   1     1827.31     1814.70     28.17 o
   0 -12   1       52.81       55.10      3.05 o
   1 -12   1       72.36       68.23      2.73 o
   2 -12   1      260.25      235.46      3.53 o
   3 -12   1      151.35      155.27      6.36 o
   4 -12   1       66.28       73.26      4.59 o
   5 -12   1       18.80       17.55      3.30 o
   6 -12   1        4.38        6.67      3.31 o
   7 -12   1        1.23        3.98      3.39 o
   8 -12   1       49.41       52.89      3.61 o
   9 -12   1      139.42      136.39      8.93 o
  -9 -11   1       14.37       13.29      3.99 o
  -8 -11   1       14.37       17.92      3.60 o
  -7 -11   1        0.21        2.33      3.48 o
  -6 -11   1        4.81        9.55      3.13 o
  -5 -11   1       62.77       64.96      3.08 o
  -4 -11   1       20.72       13.30      3.61 o
  -3 -11   1        0.04        6.09      3.08 o
  -2 -11   1      719.04      702.65      9.15 o
  -1 -11   1     1961.26     2041.84     27.29 o
   0 -11   1      219.01      220.76      6.47 o
   1 -11   1     1066.10     1083.22     27.39 o
   2 -11   1      172.10      187.47      4.60 o
   3 -11   1      490.84      463.86      8.53 o
   4 -11   1       20.91       27.97      3.40 o
   5 -11   1        0.66        7.47      2.73 o
   6 -11   1       24.96       18.14      2.82 o
   7 -11   1        0.44        1.74      3.36 o
   8 -11   1       37.55       36.08      3.44 o
   9 -11   1        0.06        0.20      3.48 o
  10 -11   1        1.64        4.38      3.92 o
  -9 -10   1        8.08        9.22      4.44 o
  -8 -10   1       16.88       22.23      3.60 o
  -7 -10   1        0.38        3.41      3.37 o
  -6 -10   1        3.94        4.51      3.53 o
  -5 -10   1        4.33        6.80      3.48 o
  -4 -10   1        6.40       13.00      3.20 o
  -3 -10   1     1004.74      961.44      9.44 o
  -2 -10   1      268.75      266.69      4.98 o
  -1 -10   1      574.69      541.82     11.68 o
   0 -10   1        4.62        6.92      2.74 o
   1 -10   1       62.68       59.80      2.92 o
   2 -10   1        1.84        1.32      3.24 o
   3 -10   1       87.32       85.42      2.86 o
   4 -10   1        7.73        5.68      2.82 o
   5 -10   1      158.58      162.54      3.68 o
   6 -10   1       12.84       20.69      3.22 o
   7 -10   1       40.72       40.06      2.96 o
   8 -10   1       17.81       13.51      3.33 o
   9 -10   1        9.90       10.93      3.41 o
  10 -10   1        0.44       -6.14      3.77 o
  11 -10   1       19.77       25.09      4.01 o
 -10  -9   1        9.00        9.30      4.87 o
  -9  -9   1        2.70        3.76      4.66 o
  -8  -9   1        2.75        3.07      3.57 o
  -7  -9   1       10.84       13.47      3.51 o
  -6  -9   1      727.46      596.15     16.29 o
  -5  -9   1      102.45       92.62      3.78 o
  -4  -9   1      494.94      457.59      9.74 o
  -3  -9   1      709.61      710.60      5.49 o
  -2  -9   1       28.30       22.86      2.94 o
  -1  -9   1      220.72      226.27      4.64 o
   0  -9   1      343.63      311.30      5.18 o
   1  -9   1        0.20        3.10      2.78 o
   2  -9   1      162.41      152.41      3.66 o
   3  -9   1        3.02        5.47      3.22 o
   4  -9   1        4.66        6.36      2.85 o
   5  -9   1       12.42       13.70      2.85 o
   6  -9   1       28.00       28.09      3.31 o
   7  -9   1       85.83       93.65      3.19 o
   8  -9   1       22.04       27.70      3.35 o
   9  -9   1       13.75       15.34      3.71 o
  10  -9   1      220.91      210.95      4.37 o
  11  -9   1        1.60       -0.02      3.94 o
 -11  -8   1       40.57       43.39     13.66 o
 -10  -8   1       16.16       10.57      4.30 o
  -9  -8   1       25.25       19.55      3.92 o
  -8  -8   1      141.14      130.70      3.32 o
  -7  -8   1        7.22        7.06      3.40 o
  -6  -8   1      188.21      206.90      4.02 o
  -5  -8   1        2.09        2.15      3.32 o
  -4  -8   1      172.27      172.53      3.95 o
  -3  -8   1        0.44        1.77      2.93 o
  -2  -8   1      123.85      119.89      3.20 o
  -1  -8   1      264.08      257.13      4.51 o
   0  -8   1       26.47       29.04      2.36 o
   1  -8   1      242.54      230.30      3.34 o
   2  -8   1       60.74       74.35      3.00 o
   3  -8   1      190.14      209.34      3.64 o
   4  -8   1       40.46       53.03      3.06 o
   5  -8   1       79.72       84.26      3.30 o
   6  -8   1        4.25        6.41      2.79 o
   7  -8   1        0.79        7.50      3.25 o
   8  -8   1       39.15       41.05      3.43 o
   9  -8   1        3.70        7.29      3.61 o
  10  -8   1      106.07      111.42      4.06 o
  11  -8   1       57.91       66.59      3.95 o
  12  -8   1      118.34      106.53     12.15 o
 -11  -7   1        0.52        2.50      4.12 o
 -10  -7   1       12.91        6.80      3.84 o
  -9  -7   1       19.04       24.85      3.67 o
  -8  -7   1      584.65      470.10      5.22 o
  -7  -7   1      140.75      151.21      4.65 o
  -6  -7   1        2.06        3.30      2.98 o
  -5  -7   1      264.24      235.95      5.48 o
  -4  -7   1       65.47       69.92      3.56 o
  -3  -7   1       89.48       87.61      2.97 o
  -2  -7   1       97.08       93.58      2.60 o
  -1  -7   1      109.76      106.83      3.12 o
   0  -7   1        0.50        0.52      2.85 o
   1  -7   1      127.66      122.38      3.13 o
   2  -7   1       51.01       44.31      2.71 o
   3  -7   1       22.55       33.51      3.32 o
   4  -7   1        4.87       19.45      4.49 o
   5  -7   1       71.60       75.57      3.12 o
   6  -7   1      219.04      222.59      5.47 o
   7  -7   1       75.65       81.87      3.54 o
   8  -7   1      238.22      238.22      3.67 o
   9  -7   1      231.01      229.79      4.45 o
  10  -7   1      170.37      176.30      4.26 o
  11  -7   1       32.47       34.65      4.01 o
  12  -7   1       67.43       82.65     12.67 o
 -12  -6   1        0.01       11.50      6.31 o
 -11  -6   1        2.30        1.26      4.49 o
 -10  -6   1      146.49      123.66      7.88 o
  -9  -6   1      468.07      418.26      5.25 o
  -8  -6   1       26.90       25.03      3.66 o
  -7  -6   1      126.12      131.88      3.42 o
  -6  -6   1      784.78      738.79      6.96 o
  -5  -6   1        0.37        3.43      2.98 o
  -4  -6   1      151.43      158.04      3.84 o
  -3  -6   1       10.53       15.34      3.14 o
  -2  -6   1     3789.25     4071.38     27.08 o
  -1  -6   1     3428.85     3488.91     19.72 o
   0  -6   1       94.09       81.51      3.22 o
   1  -6   1       73.04       79.23      2.99 o
   2  -6   1      671.04      633.46      5.63 o
   3  -6   1     3676.88     3544.78     61.72 o
   4  -6   1      710.78      729.68     10.96 o
   5  -6   1      205.41      197.47      3.80 o
   6  -6   1       95.41      101.33      3.65 o
   7  -6   1       41.15       45.98      3.66 o
   8  -6   1       94.83       90.07      3.83 o
   9  -6   1      134.04      125.06      6.01 o
  10  -6   1      158.40      165.98      3.80 o
  11  -6   1       15.92       15.27      4.19 o
  12  -6   1       22.41       24.50      4.09 o
  13  -6   1        0.01        1.41      4.53 o
 -12  -5   1       48.60       46.36      6.52 o
 -11  -5   1       18.56       12.69      5.89 o
 -10  -5   1      150.53      121.78      6.55 o
  -9  -5   1       54.85       62.96      4.20 o
  -8  -5   1      667.51      641.54      6.20 o
  -7  -5   1       10.39       15.66      3.71 o
  -6  -5   1      206.19      195.78      3.52 o
  -5  -5   1       37.91       35.59      2.87 o
  -4  -5   1       46.15       46.43      3.14 o
  -3  -5   1     6495.86     6614.48    129.06 o
  -2  -5   1       69.92       93.93      4.47 o
  -1  -5   1      342.39      348.83      4.20 o
   0  -5   1      358.40      364.93      3.98 o
   1  -5   1        4.25       12.03      2.93 o
   2  -5   1      182.38      221.57      3.76 o
   3  -5   1      805.03      825.59      5.83 o
   4  -5   1      102.49       91.35      3.29 o
   5  -5   1      201.23      216.04      4.12 o
   6  -5   1       59.12       57.76      3.07 o
   7  -5   1      306.76      317.90      4.47 o
   8  -5   1       18.90       24.88      3.49 o
   9  -5   1       58.46       53.27      4.00 o
  10  -5   1       12.99       15.01      3.93 o
  11  -5   1       24.92       18.46      3.74 o
  12  -5   1       29.59       33.81      4.31 o
  13  -5   1       10.11       14.09      4.54 o
 -13  -4   1        1.06        0.91      6.45 o
 -12  -4   1        7.31        6.52      6.03 o
 -11  -4   1       14.34       14.10      5.89 o
 -10  -4   1       42.70       44.11      6.17 o
  -9  -4   1      166.63      166.28      4.81 o
  -8  -4   1        0.41        3.69      3.73 o
  -7  -4   1       48.63       48.69      3.92 o
  -6  -4   1       33.82       29.75      2.92 o
  -5  -4   1       77.16       70.00      3.07 o
  -4  -4   1     8400.04     8820.35    231.28 o
  -3  -4   1      236.61      254.10      3.82 o
  -2  -4   1       36.81       31.57      3.69 o
  -1  -4   1      721.92      820.81      6.71 o
   0  -4   1       62.02       62.37      3.84 o
   1  -4   1      225.59      205.55      3.76 o
   2  -4   1     1170.48     1010.75      6.51 o
   3  -4   1        1.28        6.21      3.18 o
   4  -4   1      227.86      214.62      4.44 o
   5  -4   1        7.86        8.13      3.29 o
   6  -4   1       16.16       14.69      3.54 o
   7  -4   1      524.25      489.41      6.28 o
   8  -4   1        0.09        1.48      3.56 o
   9  -4   1        5.36        6.15      4.13 o
  10  -4   1       15.38       17.71      3.86 o
  11  -4   1       37.18       40.83      4.19 o
  12  -4   1       81.31       80.30      3.78 o
  13  -4   1      102.83      105.96      4.84 o
 -13  -3   1       61.84       54.07      6.45 o
 -12  -3   1       21.17       14.87      5.96 o
 -11  -3   1       20.51       21.25      4.56 o
 -10  -3   1      229.08      221.20      5.47 o
  -9  -3   1       33.73       37.55      5.07 o
  -8  -3   1      298.71      284.93      7.15 o
  -7  -3   1      354.38      347.91      5.31 o
  -6  -3   1        2.77        2.53      3.93 o
  -5  -3   1      161.29      179.62      3.88 o
  -4  -3   1       82.28       76.36      3.62 o
  -3  -3   1        9.95       12.42      3.50 o
  -2  -3   1     1585.92     1490.11      7.82 o
  -1  -3   1      929.72      837.90      7.67 o
   0  -3   1      170.79      169.74      5.03 o
   1  -3   1     3321.57     3142.83     17.11 o
   2  -3   1     2511.54     2222.47     18.25 o
   3  -3   1     1384.12     1326.72      8.32 o
   4  -3   1      395.03      335.75      5.19 o
   5  -3   1      910.22      942.05      7.00 o
   6  -3   1      370.52      382.23      5.38 o
   7  -3   1      486.78      505.55      5.77 o
   8  -3   1       70.34       75.85      4.38 o
   9  -3   1       25.37       27.77      3.92 o
  10  -3   1        0.26        8.03      3.94 o
  11  -3   1      135.09      147.17      4.89 o
  12  -3   1      180.01      174.78      5.12 o
  13  -3   1        2.02        4.63      4.41 o
 -13  -2   1       60.00       66.28      6.38 o
 -12  -2   1        5.79        5.33      4.21 o
 -11  -2   1        0.12        5.80      4.62 o
 -10  -2   1      291.06      293.91      5.86 o
  -9  -2   1      584.68      593.73      9.82 o
  -8  -2   1      185.98      199.45      5.40 o
  -7  -2   1       96.27       76.03      4.04 o
  -6  -2   1      404.12      422.44      5.46 o
  -5  -2   1      279.21      250.43      5.11 o
  -4  -2   1     1421.74     1400.87      9.24 o
  -3  -2   1     1559.23     1511.99     12.41 o
  -2  -2   1       95.84      112.34      5.01 o
  -1  -2   1       30.84       34.66      4.65 o
   0  -2   1       79.03       56.59      4.96 o
   1  -2   1     2718.39     2513.97     25.52 o
   2  -2   1     1766.53     1882.59     10.78 o
   3  -2   1       18.36        8.32      4.17 o
   4  -2   1     1617.60     1496.79     18.37 o
   5  -2   1     2761.36     2775.01     12.14 o
   6  -2   1        1.15        2.79      4.13 o
   7  -2   1      496.21      485.73      7.07 o
   8  -2   1       40.03       43.25      3.96 o
   9  -2   1        0.11        6.24      3.15 o
  10  -2   1       53.82       54.31     11.78 o
  11  -2   1        2.06        4.19      3.54 o
  12  -2   1      890.98      941.59     12.38 o
  13  -2   1      194.16      208.12      6.98 o
 -13  -1   1       18.96       16.50      4.76 o
 -12  -1   1       23.76       25.66      3.95 o
 -11  -1   1        0.20        6.19      4.45 o
 -10  -1   1        0.05        1.12      4.38 o
  -9  -1   1      481.38      438.84     16.52 o
  -8  -1   1       21.38       15.63      4.23 o
  -7  -1   1     1161.13     1217.28      8.81 o
  -6  -1   1      629.54      722.44      6.64 o
  -5  -1   1      185.89      176.09      4.56 o
  -4  -1   1      167.00      161.57      5.02 o
  -3  -1   1      105.79      102.12      4.87 o
  -2  -1   1       25.38       22.17      5.50 o
  -1  -1   1     1656.11     1696.68     32.79 o
   0  -1   1     1112.04     1229.56     51.86 o
   1  -1   1       83.04       58.59      7.56 o
   2  -1   1       68.03       45.86      8.23 o
   3  -1   1        0.15        1.48      7.91 o
   4  -1   1     1160.90     1043.52     13.89 o
   5  -1   1      834.08      847.11      9.12 o
   6  -1   1      171.25      182.92      4.06 o
   7  -1   1      129.49      125.88      4.48 o
   8  -1   1      203.97      221.22      5.14 o
   9  -1   1       32.33       33.30      4.41 o
  10  -1   1      229.10      231.81      5.61 o
  11  -1   1      113.00      116.64      4.06 o
  12  -1   1        3.29        4.50      4.14 o
  13  -1   1       31.90       33.95      4.46 o
 -13   0   1        1.47        6.42      4.74 o
 -12   0   1       70.22       71.96      5.01 o
 -11   0   1       47.53       56.25      4.67 o
 -10   0   1      291.91      298.41      8.91 o
  -9   0   1      407.78      388.04      5.44 o
  -8   0   1      931.25      939.99      7.43 o
  -7   0   1      155.43      152.73      5.51 o
  -6   0   1       41.06       22.98      5.78 o
  -5   0   1     3968.82     4134.03     60.04 o
  -4   0   1       50.74       48.50      4.65 o
  -3   0   1     1551.50     1529.57     24.34 o
  -2   0   1      188.06      218.59      7.60 o
  -1   0   1      206.00      201.63      9.72 o
   1   0   1      133.09      145.77      5.69 o
   2   0   1     1558.41     1642.07     18.55 o
   3   0   1      627.96      607.27     15.80 o
   4   0   1       40.18       41.59      6.66 o
   5   0   1     1631.06     1585.89      9.12 o
   6   0   1      247.48      267.35      4.57 o
   7   0   1      278.61      294.38      5.39 o
   8   0   1       72.99       77.29      3.87 o
   9   0   1       15.20       20.92      4.01 o
  10   0   1      914.73      941.46      7.14 o
  11   0   1      627.11      638.73     13.68 o
  12   0   1      132.56      117.85      4.92 o
  13   0   1       13.60       14.86      4.82 o
 -14   1   1        9.73       11.54      4.99 o
 -13   1   1      225.36      209.63      5.48 o
 -12   1   1       14.30       10.28      3.86 o
 -11   1   1      114.58      108.88      4.50 o
 -10   1   1       15.55       25.62      4.14 o
  -9   1   1       32.20       32.21      4.38 o
  -8   1   1        0.54        2.81      5.54 o
  -7   1   1      785.71      840.42     11.15 o
  -6   1   1      175.31      213.56      5.52 o
  -5   1   1      553.03      517.51      6.54 o
  -4   1   1     2416.41     2376.10     16.67 o
  -3   1   1     1288.93     1221.15      8.64 o
  -2   1   1     3955.68     3805.26     22.93 o
  -1   1   1      389.51      334.94      6.58 o
   0   1   1     1221.54     1232.80     14.90 o
   1   1   1     4046.29     4142.67     22.30 o
   2   1   1      262.73      230.71      5.58 o
   3   1   1      411.35      449.05      6.02 o
   4   1   1       15.93       16.85      3.40 o
   5   1   1     1175.17     1127.33     10.87 o
   6   1   1       37.14       37.73      4.09 o
   7   1   1       38.13       58.32      3.64 o
   8   1   1       17.54       24.24      4.34 o
   9   1   1      298.26      312.35      4.81 o
  10   1   1       51.20       53.11      4.48 o
  11   1   1       30.42       39.08      5.01 o
  12   1   1        3.50        3.53      4.19 o
  13   1   1        1.33        8.25      4.87 o
 -14   2   1       10.18        9.57      5.02 o
 -13   2   1        0.61        5.37      4.31 o
 -12   2   1        2.08        2.68      3.35 o
 -11   2   1      106.54      112.36      4.75 o
 -10   2   1      173.51      186.01      4.78 o
  -9   2   1        1.70        0.70      5.54 o
  -8   2   1        6.67        7.56      4.30 o
  -7   2   1        8.32        3.80      4.53 o
  -6   2   1       85.16       91.37      3.56 o
  -5   2   1      551.75      655.75      5.49 o
  -4   2   1      168.53      162.86      4.31 o
  -3   2   1      569.00      507.82      5.45 o
  -2   2   1    21833.10    19765.11    273.34 o
  -1   2   1       28.88       22.09      3.82 o
   0   2   1     5564.27     5416.41     49.16 o
   1   2   1      482.65      481.79      6.17 o
   2   2   1      215.33      210.87      5.00 o
   3   2   1     1540.73     1528.68     13.31 o
   4   2   1        0.00        1.01      3.49 o
   5   2   1     7087.78     7223.47    116.95 o
   6   2   1       34.36       38.71      4.63 o
   7   2   1      411.55      376.89      6.02 o
   8   2   1      329.48      310.20      4.94 o
   9   2   1       66.30       74.68      4.70 o
  10   2   1      220.30      235.51      8.07 o
  11   2   1        0.03       -0.62      4.57 o
  12   2   1       10.95       11.77      4.75 o
  13   2   1        6.35        5.05      5.01 o
 -14   3   1      186.60      172.57      5.27 o
 -13   3   1       12.39       17.07      4.34 o
 -12   3   1        5.28        9.87      4.11 o
 -11   3   1       74.10       72.43      3.55 o
 -10   3   1        2.13        6.10      5.26 o
  -9   3   1        0.51        1.23      4.13 o
  -8   3   1      220.82      220.91      4.83 o
  -7   3   1       19.68       11.09      3.94 o
  -6   3   1        6.90       11.37      3.29 o
  -5   3   1     1329.70     1347.74      7.29 o
  -4   3   1      411.32      428.96      4.52 o
  -3   3   1     3341.93     3324.81     27.76 o
  -2   3   1     1186.16     1058.58      6.25 o
  -1   3   1       31.77       36.69      3.77 o
   0   3   1      564.13      435.79      5.20 o
   1   3   1      663.47      584.05      6.59 o
   2   3   1       27.69       40.19      3.52 o
   3   3   1       40.72       34.34      3.75 o
   4   3   1     1396.03     1474.87     10.60 o
   5   3   1     1414.04     1535.29      6.95 o
   6   3   1        5.31        4.75      2.76 o
   7   3   1      163.83      166.69      4.32 o
   8   3   1       35.51       42.47      4.65 o
   9   3   1       22.14       24.16      4.90 o
  10   3   1      207.10      210.90      5.73 o
  11   3   1       55.06       51.77      7.71 o
  12   3   1        2.50        7.08      5.31 o
  13   3   1       43.51       50.08      6.73 o
 -13   4   1       33.44       37.04      4.44 o
 -12   4   1        0.41       -2.56      3.42 o
 -11   4   1        3.12        6.31      5.47 o
 -10   4   1       49.17       55.01      5.13 o
  -9   4   1      224.24      214.34      4.69 o
  -8   4   1      352.25      348.91      4.81 o
  -7   4   1       11.78       24.41      2.99 o
  -6   4   1      940.95     1032.95      5.34 o
  -5   4   1        0.60        3.05      2.59 o
  -4   4   1     1151.90     1190.82      5.68 o
  -3   4   1      364.24      324.00      4.16 o
  -2   4   1     2807.52     2672.91     15.14 o
  -1   4   1        6.42        7.28      3.67 o
   0   4   1       52.28       66.11      3.46 o
   1   4   1      989.35     1044.45      7.89 o
   2   4   1      116.22      153.59      3.55 o
   3   4   1        2.26        2.27      2.58 o
   4   4   1       71.36       71.38      2.80 o
   5   4   1       60.23       64.27      3.22 o
   6   4   1        2.20        0.74      2.79 o
   7   4   1        1.39        1.42      2.51 o
   8   4   1      746.04      759.97      6.63 o
   9   4   1      915.52      901.43      7.30 o
  10   4   1        6.30        5.61      5.89 o
  11   4   1        1.90        3.86      5.89 o
  12   4   1       18.13       12.20      6.24 o
 -13   5   1        0.29        0.84      5.93 o
 -12   5   1       71.45       74.90      6.38 o
 -11   5   1       11.77       10.72      4.30 o
 -10   5   1       81.13       84.64      4.14 o
  -9   5   1      228.39      240.48      5.49 o
  -8   5   1       93.31      104.25      3.59 o
  -7   5   1      203.77      186.46      3.52 o
  -6   5   1        0.15        6.09      2.81 o
  -5   5   1      378.83      346.29      5.01 o
  -4   5   1      817.56      837.28      9.04 o
  -3   5   1      547.92      566.69      4.27 o
  -2   5   1     2026.17     1913.61     26.46 o
  -1   5   1      193.14      203.52      3.52 o
   0   5   1     1630.38     1702.61     17.51 o
   1   5   1      101.55      105.59      2.94 o
   2   5   1     1603.58     1773.14     12.39 o
   3   5   1      690.60      689.97      4.51 o
   4   5   1      863.56      804.69      6.18 o
   5   5   1      144.99      133.33      3.32 o
   6   5   1        4.07        2.08      2.81 o
   7   5   1      259.60      240.84      3.86 o
   8   5   1        0.65        4.75      3.12 o
   9   5   1      391.92      376.40      5.65 o
  10   5   1        0.11        2.51      4.03 o
  11   5   1       30.76       15.57      6.17 o
  12   5   1        1.60        9.68      6.10 o
 -13   6   1        0.12        0.98      6.10 o
 -12   6   1       62.69       69.25      5.75 o
 -11   6   1      119.17      127.65      4.26 o
 -10   6   1      399.86      388.96      6.17 o
  -9   6   1      467.01      513.19      5.23 o
  -8   6   1      124.40      140.40      3.84 o
  -7   6   1       54.79       42.79      3.15 o
  -6   6   1       44.27       53.44      2.63 o
  -5   6   1      698.95      684.63      8.00 o
  -4   6   1     2319.76     2465.36     18.89 o
  -3   6   1      143.74      156.15      3.05 o
  -2   6   1       44.22       38.33      3.13 o
  -1   6   1     1688.02     1808.95      6.34 o
   0   6   1        1.36        3.48      3.00 o
   1   6   1     3264.91     3194.39     31.90 o
   2   6   1      339.40      359.42      4.12 o
   3   6   1      180.64      184.69      3.56 o
   4   6   1        0.48        7.86      2.64 o
   5   6   1       12.11        9.34      2.67 o
   6   6   1       42.03       35.93      2.79 o
   7   6   1        0.08        3.94      2.97 o
   8   6   1       63.82       63.47      3.25 o
   9   6   1        9.81        4.57      3.86 o
  10   6   1        1.03        2.29      4.26 o
  11   6   1       40.20       61.09      6.45 o
  12   6   1        3.86        4.49      6.45 o
 -13   7   1        2.26        2.75      5.48 o
 -12   7   1        3.84        4.39      3.49 o
 -11   7   1       14.86       13.65      3.96 o
 -10   7   1       96.69       98.80      3.86 o
  -9   7   1       56.24       54.78      3.93 o
  -8   7   1      104.21       86.95      3.60 o
  -7   7   1       10.65        6.11      3.34 o
  -6   7   1      491.94      533.76      6.65 o
  -5   7   1      210.84      212.31      3.13 o
  -4   7   1      144.60      123.86      2.79 o
  -3   7   1      209.83      218.57      3.15 o
  -2   7   1      103.69      132.82      2.89 o
  -1   7   1      744.62      767.87      6.92 o
   0   7   1      440.53      543.55      5.19 o
   1   7   1     1357.33     1366.47      9.91 o
   2   7   1      276.03      253.65      3.55 o
   3   7   1       43.14       52.89      3.17 o
   4   7   1      381.50      345.33      5.94 o
   5   7   1      373.22      357.28      5.86 o
   6   7   1        0.03        3.18      2.75 o
   7   7   1      171.33      165.83      3.60 o
   8   7   1        0.79        0.55      2.87 o
   9   7   1      212.70      202.49      3.87 o
  10   7   1        8.40        8.30      3.99 o
  11   7   1       19.38       11.15      4.57 o
 -12   8   1        0.51        0.91      3.77 o
 -11   8   1      151.54      143.93      3.71 o
 -10   8   1       69.45       57.87      3.79 o
  -9   8   1       86.27       97.40      3.65 o
  -8   8   1      145.62      154.26      3.64 o
  -7   8   1       68.64       70.19      3.00 o
  -6   8   1      115.41      108.31      3.31 o
  -5   8   1       92.00      103.56      3.46 o
  -4   8   1      671.90      657.19      8.91 o
  -3   8   1      523.84      572.34      4.53 o
  -2   8   1        8.18        8.25      2.51 o
  -1   8   1       14.23       12.99      2.75 o
   0   8   1      191.57      192.59      3.27 o
   1   8   1      193.82      188.09      2.55 o
   2   8   1      497.52      417.88      3.91 o
   3   8   1       22.15       29.79      3.05 o
   4   8   1       17.74       17.45      2.56 o
   5   8   1        8.43        9.82      3.03 o
   6   8   1       42.88       47.35      3.24 o
   7   8   1        8.50       10.74      3.03 o
   8   8   1        4.01       10.09      3.71 o
   9   8   1       27.87       22.43      3.47 o
  10   8   1       20.90       26.33      4.75 o
 -12   9   1        8.75       10.54      3.93 o
 -11   9   1        2.31        5.02      3.73 o
 -10   9   1      122.22      117.73      5.32 o
  -9   9   1       79.79       82.77      5.56 o
  -8   9   1       17.98       20.12      2.91 o
  -7   9   1        8.90       14.71      2.83 o
  -6   9   1       46.34       44.21      2.60 o
  -5   9   1      315.58      302.31      7.50 o
  -4   9   1        4.61        1.53      2.82 o
  -3   9   1       76.31       83.58      2.72 o
  -2   9   1       20.42       26.05      2.40 o
  -1   9   1       38.67       36.12      2.64 o
   0   9   1      453.53      428.88      7.56 o
   1   9   1      377.79      368.02      3.17 o
   2   9   1      273.36      241.39      3.50 o
   3   9   1      571.15      541.00     10.10 o
   4   9   1      375.72      377.69      4.44 o
   5   9   1      160.13      141.84      3.36 o
   6   9   1        3.54        6.52      3.11 o
   7   9   1        3.98       12.91      3.59 o
   8   9   1        0.51        1.71      3.43 o
   9   9   1        0.31        1.77      3.50 o
  10   9   1        5.03        5.36      4.19 o
 -11  10   1        1.88       -1.12      3.22 o
 -10  10   1        2.93        4.51      3.55 o
  -9  10   1        2.21        2.96      2.94 o
  -8  10   1      127.64      129.40      3.63 o
  -7  10   1       23.69       23.65      2.85 o
  -6  10   1        0.21       -0.92      2.41 o
  -5  10   1       21.70       20.07      2.03 o
  -4  10   1       37.59       28.81      2.18 o
  -3  10   1       80.41       75.56      2.95 o
  -2  10   1       89.15       82.75      2.98 o
  -1  10   1      344.51      339.21      3.24 o
   0  10   1      139.57      149.06      3.51 o
   1  10   1      511.98      523.54      3.53 o
   2  10   1      272.63      273.91      6.74 o
   3  10   1      119.14      110.30      3.22 o
   4  10   1      343.72      315.51      5.06 o
   5  10   1      474.33      383.68      4.01 o
   6  10   1       11.00        6.83      3.36 o
   7  10   1        3.78        8.82      3.54 o
   8  10   1        0.03        3.66      3.55 o
   9  10   1       36.52       34.87      3.96 o
 -11  11   1        2.19        6.64      4.20 o
 -10  11   1        0.18        1.31      3.53 o
  -9  11   1        0.40        1.53      3.48 o
  -8  11   1       35.04       30.28      3.00 o
  -7  11   1        0.03        5.49      2.81 o
  -6  11   1        4.22        8.41      2.48 o
  -5  11   1       26.65       25.07      2.90 o
  -4  11   1       19.43       20.55      2.42 o
  -3  11   1      572.23      580.60      3.95 o
  -2  11   1        0.03        2.97      2.53 o
  -1  11   1       13.61       15.73      2.85 o
   0  11   1      295.87      289.31      4.57 o
   1  11   1      119.08      114.02      2.85 o
   2  11   1      500.51      528.93     10.21 o
   3  11   1       49.47       52.43      3.03 o
   4  11   1        2.30        7.92      3.02 o
   5  11   1       11.21       14.78      3.07 o
   6  11   1        1.43        2.58      3.39 o
   7  11   1        1.68        4.77      3.51 o
   8  11   1       23.68       40.81      3.78 o
 -10  12   1       27.98       27.27      3.78 o
  -9  12   1       14.10        8.36      2.98 o
  -8  12   1      298.01      291.17      5.58 o
  -7  12   1        8.49       11.07      3.39 o
  -6  12   1       51.63       52.71      2.66 o
  -5  12   1      117.35      106.16      3.91 o
  -4  12   1       11.14       10.90      2.49 o
  -3  12   1       25.61       28.53      4.44 o
  -2  12   1      496.60      515.24      8.73 o
  -1  12   1       13.28       18.46      2.80 o
   0  12   1       90.79       92.81      3.11 o
   1  12   1        1.42        1.88      2.57 o
   2  12   1        5.11        3.99      2.90 o
   3  12   1      164.65      146.89      3.48 o
   4  12   1        9.71        9.48      3.11 o
   5  12   1       67.54       71.18      3.61 o
   6  12   1        3.03        8.74      3.51 o
   7  12   1        9.12       11.67      3.66 o
  -9  13   1        3.78        4.91      3.67 o
  -8  13   1       69.34       67.20      5.42 o
  -7  13   1        4.25        4.66      3.44 o
  -6  13   1       22.57       24.75      3.44 o
  -5  13   1       32.69       36.54      3.02 o
  -4  13   1        1.96        1.76      2.37 o
  -3  13   1        9.28       12.80      2.57 o
  -2  13   1        1.20        6.13      2.91 o
  -1  13   1      598.62      570.87      9.63 o
   0  13   1       53.55       48.36      2.75 o
   1  13   1        6.25        7.41      2.97 o
   2  13   1        4.33        4.88      2.96 o
   3  13   1        0.72       -0.34      3.00 o
   4  13   1        8.16       14.38      3.48 o
   5  13   1       25.98       33.04      3.41 o
   6  13   1       12.36       11.93      3.77 o
  -7  14   1        0.21        0.84      3.60 o
  -6  14   1        0.35       -2.22      3.48 o
  -5  14   1       15.79       17.77      4.47 o
  -4  14   1       40.45       40.37      2.75 o
  -3  14   1       35.24       39.18      3.09 o
  -2  14   1      387.36      376.36      7.12 o
  -1  14   1       64.89       79.94      3.08 o
   0  14   1       11.31        9.46      2.73 o
   1  14   1       70.21       67.56      3.20 o
   2  14   1        1.85        4.49      3.51 o
   3  14   1        3.15        7.65      3.55 o
   4  14   1       20.14       25.08      3.72 o
  -5  15   1       53.35       54.29      3.75 o
  -4  15   1       11.58       19.32      3.65 o
  -3  15   1       64.99       61.48      3.72 o
  -2  15   1       66.20       70.92      3.32 o
  -1  15   1        8.51        7.27      3.56 o
   0  15   1      133.23      144.23      5.28 o
   1  15   1        3.56        6.74      3.70 o
   2  15   1       10.31       18.09      3.72 o
  -2 -15   2       17.93       26.13      3.24 o
  -1 -15   2        1.66        4.07      3.21 o
   0 -15   2        0.06        1.92      3.08 o
   1 -15   2        2.71        7.60      3.37 o
   2 -15   2        8.54        4.43      3.07 o
   3 -15   2        0.02        2.16      2.80 o
   4 -15   2       14.05       13.42      2.85 o
  -5 -14   2        0.05        1.33      3.67 o
  -4 -14   2        5.17        4.17      3.86 o
  -3 -14   2        2.23        6.99      3.26 o
  -2 -14   2        0.43        1.77      2.53 o
  -1 -14   2      110.85      106.15      6.08 o
   0 -14   2       33.64       32.73      3.49 o
   1 -14   2       27.58       28.10      2.98 o
   2 -14   2       15.08       14.86      2.71 o
   3 -14   2       43.54       39.47      4.99 o
   4 -14   2       19.81       19.50      3.51 o
   5 -14   2       24.91       25.38      3.55 o
   6 -14   2        0.07        0.56      3.58 o
   7 -14   2        8.94       16.97      3.30 o
  -6 -13   2        0.43        4.37      3.85 o
  -5 -13   2        3.55        4.34      3.26 o
  -4 -13   2       42.73       44.14      3.75 o
  -3 -13   2       46.46       50.51      3.14 o
  -2 -13   2       11.24       10.85      3.07 o
  -1 -13   2       37.46       39.19      3.21 o
   0 -13   2        9.48       13.72      2.61 o
   1 -13   2       37.85       46.72      3.40 o
   2 -13   2        0.00       -0.67      2.85 o
   3 -13   2      287.23      293.89      4.74 o
   4 -13   2       10.27        9.08      3.44 o
   5 -13   2       84.23       84.06      3.60 o
   6 -13   2       16.58       16.83      3.06 o
   7 -13   2        0.03       -1.64      3.52 o
   8 -13   2       33.44       37.46      3.38 o
  -8 -12   2        0.41        5.17      4.20 o
  -7 -12   2       44.59       48.96      3.72 o
  -6 -12   2        3.10        7.31      3.56 o
  -5 -12   2       13.14       16.48      3.41 o
  -4 -12   2        0.03       -0.18      2.79 o
  -3 -12   2      323.14      298.18      6.74 o
  -2 -12   2       63.14       56.69      3.09 o
  -1 -12   2       51.37       58.40      3.10 o
   0 -12   2      479.63      476.19      4.06 o
   1 -12   2      361.29      368.78     11.19 o
   2 -12   2        0.33        4.58      3.66 o
   3 -12   2      292.29      294.65      4.05 o
   4 -12   2      100.13      102.00      3.18 o
   5 -12   2        1.87        0.42      2.81 o
   6 -12   2        1.67        3.78      3.31 o
   7 -12   2       15.28       15.38      2.92 o
   8 -12   2       33.99       34.24      3.10 o
   9 -12   2       13.70       10.41      3.66 o
  -9 -11   2      248.25      348.77      5.83 o
  -8 -11   2       16.31       25.99      3.60 o
  -7 -11   2        4.55        3.99      3.48 o
  -6 -11   2        1.71        4.22      3.66 o
  -5 -11   2      250.91      218.71      4.19 o
  -4 -11   2       31.82       23.76      3.07 o
  -3 -11   2      265.44      279.74      8.43 o
  -2 -11   2        0.34        0.39      2.85 o
  -1 -11   2        0.34        0.49      4.43 o
   0 -11   2      184.54      185.55      3.49 o
   1 -11   2      333.73      334.37      4.65 o
   2 -11   2       88.79       92.59      4.84 o
   3 -11   2       56.98       55.68      3.12 o
   4 -11   2        0.50        1.67      3.32 o
   5 -11   2       29.75       27.01      2.85 o
   6 -11   2       64.47       65.78      5.47 o
   7 -11   2        2.88        4.94      3.42 o
   8 -11   2      111.11      111.52      3.73 o
   9 -11   2       12.81       14.91      3.54 o
  10 -11   2        0.71        5.89      3.95 o
 -10 -10   2        3.12        3.83      5.63 o
  -9 -10   2        0.67        3.37      4.36 o
  -8 -10   2        0.34        5.22      3.71 o
  -7 -10   2       13.41       16.88      3.45 o
  -6 -10   2        0.17        0.90      3.36 o
  -5 -10   2       96.02       93.51      3.36 o
  -4 -10   2       14.84       19.06      3.13 o
  -3 -10   2      982.37      948.84     26.09 o
  -2 -10   2      482.64      488.22      4.04 o
  -1 -10   2       12.77        9.37      2.80 o
   0 -10   2       42.84       43.66      3.25 o
   1 -10   2       41.59       37.49      3.25 o
   2 -10   2        6.83        9.35      2.51 o
   3 -10   2       85.77       91.69      3.07 o
   4 -10   2      253.95      269.26      4.13 o
   5 -10   2        0.00        0.03      3.16 o
   6 -10   2       79.73       78.86      3.12 o
   7 -10   2      144.64      149.61      7.59 o
   8 -10   2       24.49       31.98      3.42 o
   9 -10   2      143.80      148.13      3.92 o
  10 -10   2       90.19       93.09      4.11 o
  11 -10   2       33.14       29.16      4.04 o
 -10  -9   2       75.42       93.68     14.20 o
  -9  -9   2       76.57       80.07      4.91 o
  -8  -9   2        2.92        4.43      3.43 o
  -7  -9   2      162.87      129.85      3.68 o
  -6  -9   2       88.84       67.57      4.11 o
  -5  -9   2        0.28        5.01      3.53 o
  -4  -9   2        5.22        6.65      3.19 o
  -3  -9   2     1035.95     1053.42      8.75 o
  -2  -9   2        2.85        2.88      2.73 o
  -1  -9   2      454.31      409.81     11.77 o
   0  -9   2        0.33        4.03      2.78 o
   1  -9   2      636.76      650.40     15.02 o
   2  -9   2        3.22        4.08      3.30 o
   3  -9   2      511.88      507.38      4.28 o
   4  -9   2      796.99      826.06     21.93 o
   5  -9   2      605.22      610.98     14.02 o
   6  -9   2       49.35       50.61      3.01 o
   7  -9   2      128.45      116.85      3.39 o
   8  -9   2       76.55       73.54      3.14 o
   9  -9   2       95.00       99.90      3.89 o
  10  -9   2      141.85      141.96      3.89 o
  11  -9   2        0.00        8.87      4.08 o
 -11  -8   2        6.26       11.28      4.15 o
 -10  -8   2        0.00        0.98      3.95 o
  -9  -8   2        4.15        6.09      3.88 o
  -8  -8   2        1.10        3.56      4.87 o
  -7  -8   2       29.06       24.02      3.40 o
  -6  -8   2      221.25      222.46      6.76 o
  -5  -8   2      113.84       99.01      3.56 o
  -4  -8   2      593.84      538.06      5.64 o
  -3  -8   2       17.21       15.53      3.07 o
  -2  -8   2       12.71       13.58      3.07 o
  -1  -8   2      171.86      159.31      3.40 o
   0  -8   2      418.86      450.00      3.88 o
   1  -8   2       78.44       82.85      3.51 o
   2  -8   2      238.58      228.53      7.98 o
   3  -8   2      524.74      574.72      4.74 o
   4  -8   2        0.02       -3.66      3.27 o
   5  -8   2       72.71       83.29      3.33 o
   6  -8   2      251.21      250.23      8.60 o
   7  -8   2       36.69       40.30      3.62 o
   8  -8   2        4.36        4.05      3.32 o
   9  -8   2        1.84       -0.17      3.33 o
  10  -8   2       68.06       75.00      3.91 o
  11  -8   2       38.11       39.21      3.75 o
  12  -8   2       67.10       63.09      6.75 o
 -12  -7   2        3.31        4.18      4.43 o
 -11  -7   2       22.55       22.32      4.46 o
 -10  -7   2        8.45       12.03      4.26 o
  -9  -7   2       39.48       34.36      3.67 o
  -8  -7   2       12.45        7.22      3.35 o
  -7  -7   2      121.13      119.03      3.48 o
  -6  -7   2        0.10        2.00      3.22 o
  -5  -7   2      284.00      292.95      5.19 o
  -4  -7   2        2.99        4.84      2.99 o
  -3  -7   2       23.12       17.47      3.02 o
  -2  -7   2      117.23      102.88      2.88 o
  -1  -7   2      179.57      174.78      3.79 o
   0  -7   2      767.27      702.55      9.76 o
   1  -7   2     1052.12     1091.45     16.34 o
   2  -7   2      309.80      387.85      7.21 o
   3  -7   2        6.40        6.92      2.50 o
   4  -7   2      262.79      246.79      3.98 o
   5  -7   2      202.06      223.44      3.80 o
   6  -7   2       20.76       14.71      3.19 o
   7  -7   2      341.26      367.56      4.04 o
   8  -7   2       27.51       29.98      3.46 o
   9  -7   2        2.90        6.56      3.52 o
  10  -7   2      139.28      139.76      4.37 o
  11  -7   2        0.79        3.82      3.93 o
  12  -7   2      104.76       93.56     10.04 o
 -12  -6   2        0.01        1.86      5.42 o
 -11  -6   2        4.93        4.18      4.35 o
 -10  -6   2       11.13       13.20      3.92 o
  -9  -6   2       50.36       58.77      3.82 o
  -8  -6   2      293.96      294.66      6.55 o
  -7  -6   2      910.64      910.38     16.34 o
  -6  -6   2      376.29      366.48      5.33 o
  -5  -6   2        1.67        4.24      3.12 o
  -4  -6   2        0.20        1.00      3.12 o
  -3  -6   2      285.57      251.02      4.01 o
  -2  -6   2      117.76       89.13      2.77 o
  -1  -6   2      727.26      800.70      5.57 o
   0  -6   2       12.72        5.49      2.65 o
   1  -6   2     1532.36     1643.19     13.07 o
   2  -6   2       16.20       18.30      3.02 o
   3  -6   2      691.55      676.93      9.16 o
   4  -6   2        1.10        2.32      3.24 o
   5  -6   2      192.60      206.81      3.91 o
   6  -6   2        9.06        6.93      3.06 o
   7  -6   2      192.36      172.65      4.10 o
   8  -6   2      387.09      386.58      4.88 o
   9  -6   2      112.42      120.71      4.20 o
  10  -6   2      165.70      169.80      4.48 o
  11  -6   2        5.92        3.86      2.97 o
  12  -6   2        5.58       14.78      3.54 o
 -12  -5   2       22.29       24.41      6.24 o
 -11  -5   2       35.80       29.97      5.03 o
 -10  -5   2       57.27       59.14      5.21 o
  -9  -5   2      243.03      230.75      4.93 o
  -8  -5   2     1813.50     1791.33     24.76 o
  -7  -5   2      241.51      234.80      4.42 o
  -6  -5   2      104.06       96.37      3.31 o
  -5  -5   2       19.48       16.36      2.89 o
  -4  -5   2        7.98        5.20      2.90 o
  -3  -5   2      410.40      445.36      4.70 o
  -2  -5   2        4.74        6.44      2.83 o
  -1  -5   2      527.69      508.77      4.76 o
   0  -5   2      603.68      615.93      5.37 o
   1  -5   2      165.82      171.88      4.12 o
   2  -5   2       78.56       89.45      3.92 o
   3  -5   2      295.66      300.06      4.06 o
   4  -5   2       85.34       57.81      3.10 o
   5  -5   2      488.96      475.33      4.71 o
   6  -5   2        1.24        8.46      3.54 o
   7  -5   2      126.28      107.70      3.90 o
   8  -5   2       68.14       70.20      3.88 o
   9  -5   2       34.43       31.37      3.82 o
  10  -5   2        2.46        1.70      3.33 o
  11  -5   2        8.50        8.54      4.04 o
  12  -5   2       26.13       27.35      4.31 o
  13  -5   2       11.73       11.69      3.66 o
 -13  -4   2       57.92       56.04      6.80 o
 -12  -4   2        1.49        5.54      6.03 o
 -11  -4   2       40.90       43.48      5.75 o
 -10  -4   2       39.90       36.46      4.42 o
  -9  -4   2        0.28        1.71      4.12 o
  -8  -4   2        9.26        7.02      3.68 o
  -7  -4   2       52.04       60.24      4.03 o
  -6  -4   2      178.42      177.54      4.05 o
  -5  -4   2        0.12        3.53      2.86 o
  -4  -4   2     2634.28     2816.67     14.52 o
  -3  -4   2      502.34      504.12      5.18 o
  -2  -4   2        0.07        2.03      3.48 o
  -1  -4   2      554.29      544.23      5.16 o
   0  -4   2      786.28      747.49      6.23 o
   1  -4   2     2776.75     2472.52     31.95 o
   2  -4   2      775.46      697.05     11.90 o
   3  -4   2        5.83       14.52      3.57 o
   4  -4   2      298.62      348.08      4.70 o
   5  -4   2        9.33        9.53      2.87 o
   6  -4   2      622.99      615.27      6.25 o
   7  -4   2      801.30      830.57      9.05 o
   8  -4   2       97.37       94.36      5.83 o
   9  -4   2       14.24       10.89      2.48 o
  10  -4   2       82.56       81.12      6.28 o
  11  -4   2        9.13       13.03      4.07 o
  12  -4   2      297.04      313.04      4.62 o
  13  -4   2       55.58       52.21      4.64 o
 -13  -3   2       76.94       96.64      6.66 o
 -12  -3   2       48.95       51.48      6.24 o
 -11  -3   2        0.94        7.43      5.82 o
 -10  -3   2      153.04      142.79      6.38 o
  -9  -3   2        0.21        2.75      4.06 o
  -8  -3   2      177.30      162.36      4.60 o
  -7  -3   2        0.61        2.14      3.75 o
  -6  -3   2       62.73       73.81      4.17 o
  -5  -3   2      877.39      814.75      6.29 o
  -4  -3   2     2492.59     2570.26     20.40 o
  -3  -3   2     2023.95     2089.65      8.76 o
  -2  -3   2       13.93       12.50      4.61 o
  -1  -3   2      111.13       98.59      5.95 o
   0  -3   2      573.95      502.46      9.64 o
   1  -3   2      217.04      215.09      6.44 o
   2  -3   2     4874.31     4848.11     65.54 o
   3  -3   2       79.99       91.24      5.11 o
   4  -3   2       86.17      103.82      4.44 o
   5  -3   2      418.77      425.71      5.31 o
   6  -3   2       25.55       34.11      3.39 o
   7  -3   2      428.99      399.19      6.47 o
   8  -3   2        3.98        3.25      3.33 o
   9  -3   2       19.54       27.92      4.04 o
  10  -3   2        0.48        2.16      3.94 o
  11  -3   2       23.66       24.84      4.26 o
  12  -3   2      235.61      228.70      5.37 o
  13  -3   2       32.88       36.62      4.59 o
 -13  -2   2       24.58       26.72      6.24 o
 -12  -2   2        1.38        3.02      5.89 o
 -11  -2   2       56.26       53.09      5.89 o
 -10  -2   2       71.17       75.25      5.89 o
  -9  -2   2      358.14      371.47      6.46 o
  -8  -2   2       23.54       24.83      4.01 o
  -7  -2   2       61.83       59.40      4.20 o
  -6  -2   2     1529.26     1691.81      9.02 o
  -5  -2   2        4.59        9.28      3.62 o
  -4  -2   2       74.66       51.38      3.76 o
  -3  -2   2      499.89      475.11      6.77 o
  -2  -2   2      256.71      225.21      6.40 o
  -1  -2   2     1531.50     1587.04     12.90 o
   0  -2   2     6820.28     6511.61     44.36 o
   1  -2   2     7883.30     7759.30     23.75 o
   2  -2   2    10774.11     9958.13    301.86 o
   3  -2   2     1178.83     1175.43     16.38 o
   4  -2   2       89.87      104.71      6.15 o
   5  -2   2      190.08      164.79      4.91 o
   6  -2   2       26.21       25.14      3.32 o
   7  -2   2      330.45      352.60      4.63 o
   8  -2   2       37.67       47.21      4.56 o
   9  -2   2        0.42        2.08      3.84 o
  10  -2   2      257.32      253.71      4.22 o
  11  -2   2      134.73      132.71      5.26 o
  12  -2   2        0.20        2.53      4.21 o
  13  -2   2       87.79       88.82      4.68 o
 -13  -1   2        0.06       -1.75      5.96 o
 -12  -1   2        2.65       -3.65      6.10 o
 -11  -1   2      329.70      304.32     22.58 o
 -10  -1   2      214.48      207.90      6.07 o
  -9  -1   2      894.90      883.55     12.62 o
  -8  -1   2        0.88        5.02      3.81 o
  -7  -1   2        2.13        2.28      3.51 o
  -6  -1   2       74.98       71.71      4.14 o
  -5  -1   2      274.65      285.67      4.64 o
  -4  -1   2      527.94      574.96      7.82 o
  -3  -1   2       10.27       14.52      4.90 o
  -2  -1   2      478.19      432.46      8.98 o
  -1  -1   2      951.27      927.07     10.55 o
   0  -1   2     4428.05     4295.57     33.69 o
   1  -1   2     1769.05     1769.61     14.96 o
   2  -1   2     3182.59     3075.06     34.05 o
   3  -1   2      482.71      452.84      6.14 o
   4  -1   2       57.49       61.55      4.54 o
   5  -1   2      312.70      343.65      5.94 o
   6  -1   2      619.09      612.71      5.24 o
   7  -1   2        9.87       11.20      3.84 o
   8  -1   2      220.95      207.03      6.07 o
   9  -1   2        0.02       -0.97      3.18 o
  10  -1   2      335.02      333.76      4.67 o
  11  -1   2       15.05       17.47      4.73 o
  12  -1   2        0.35       -3.20      4.44 o
  13  -1   2       47.84       46.59      4.59 o
 -14   0   2       34.69       37.52      6.45 o
 -13   0   2        6.19        7.28      4.75 o
 -12   0   2        1.61        6.72      4.70 o
 -11   0   2      341.28      351.80     15.92 o
 -10   0   2      292.78      303.47      5.61 o
  -9   0   2       22.55       22.72      4.26 o
  -8   0   2      400.97      421.32      5.18 o
  -7   0   2       42.52       44.59      4.93 o
  -6   0   2       65.79       57.65      3.45 o
  -5   0   2     2471.38     2486.91     29.89 o
  -4   0   2     4487.56     4305.69     60.63 o
  -3   0   2       52.24       48.12      6.07 o
  -2   0   2       93.95       66.90      6.72 o
  -1   0   2     1744.94     1630.88     13.82 o
   0   0   2      296.63      365.84      6.65 o
   1   0   2        0.34        3.33      3.75 o
   2   0   2      343.07      299.09     14.29 o
   3   0   2        1.22       -0.91      3.45 o
   4   0   2      414.46      384.15      9.16 o
   5   0   2      439.73      401.16      6.28 o
   6   0   2       10.16       15.99      5.61 o
   7   0   2        8.73        8.98      3.94 o
   8   0   2        3.74        5.31      3.99 o
   9   0   2       37.42       28.34      4.47 o
  10   0   2      833.89      847.67      8.63 o
  11   0   2      229.96      214.36      4.35 o
  12   0   2       18.97       19.63      4.23 o
  13   0   2       12.12       17.86      4.94 o
 -14   1   2        0.55        5.97      4.77 o
 -13   1   2       38.95       33.91      4.98 o
 -12   1   2      317.22      328.31      5.81 o
 -11   1   2      868.75      868.75     14.48 o
 -10   1   2       79.51       81.48      3.76 o
  -9   1   2      308.82      303.54      8.49 o
  -8   1   2      295.84      304.84      5.91 o
  -7   1   2     1177.50     1249.70     15.28 o
  -6   1   2      290.91      291.36      4.77 o
  -5   1   2      124.19      125.13      3.79 o
  -4   1   2       31.67       24.13      3.64 o
  -3   1   2     1285.16     1264.68      8.73 o
  -2   1   2    21943.57    19939.20    525.09 o
  -1   1   2        1.54        1.68      6.45 o
   0   1   2      615.01      590.98      6.97 o
   1   1   2     1165.87     1209.05      8.12 o
   2   1   2      243.06      239.44      5.17 o
   3   1   2      152.82      127.75      3.93 o
   4   1   2     2187.45     2187.06     30.44 o
   5   1   2      385.74      411.26      5.73 o
   6   1   2      296.98      291.48      7.01 o
   7   1   2       53.16       43.48      6.03 o
   8   1   2      240.39      217.67      4.34 o
   9   1   2        5.90        9.73      4.41 o
  10   1   2      352.73      353.83     14.59 o
  11   1   2       40.35       44.21      4.65 o
  12   1   2        5.51        7.71      4.65 o
  13   1   2        1.55        6.35      4.75 o
 -14   2   2        4.16        6.66      4.49 o
 -13   2   2       38.98       38.63      4.77 o
 -12   2   2       83.56       90.44      4.87 o
 -11   2   2      265.10      260.72     13.15 o
 -10   2   2      163.99      171.83      6.66 o
  -9   2   2       33.43       40.16      4.50 o
  -8   2   2        4.47        6.73      3.16 o
  -7   2   2      675.08      731.92      7.11 o
  -6   2   2     1118.17     1209.43      9.84 o
  -5   2   2      385.19      413.16      4.60 o
  -4   2   2      174.34      181.61      3.95 o
  -3   2   2    17596.26    15568.89    262.16 o
  -2   2   2    36849.91    31955.31    238.00 o
  -1   2   2       34.53       36.01      4.40 o
   0   2   2       41.47       25.99      5.03 o
   1   2   2       65.91       70.80      4.44 o
   2   2   2      620.11      556.22      5.57 o
   3   2   2     1308.04     1319.22      6.92 o
   4   2   2      300.92      336.87      4.49 o
   5   2   2       18.52       12.44      3.04 o
   6   2   2       18.47       24.97      3.64 o
   7   2   2      434.13      412.88      7.57 o
   8   2   2       26.56       25.67      4.45 o
   9   2   2       31.95       31.66      3.58 o
  10   2   2      268.73      277.29      5.53 o
  11   2   2       37.77       35.23      4.56 o
  12   2   2       12.65       15.63      6.91 o
  13   2   2        0.33       -0.44      5.18 o
 -14   3   2        0.03        3.05      4.10 o
 -13   3   2        2.04        4.35      4.18 o
 -12   3   2        1.10        7.77      4.12 o
 -11   3   2      239.79      235.30      6.94 o
 -10   3   2       34.18       28.97      4.25 o
  -9   3   2       14.00       14.18      4.01 o
  -8   3   2       23.69       32.04      3.11 o
  -7   3   2      213.42      224.59      3.69 o
  -6   3   2     1704.54     1745.79     11.52 o
  -5   3   2        0.99        5.28      3.12 o
  -4   3   2       23.33       14.84      2.66 o
  -3   3   2     8745.41     8416.00     24.20 o
  -2   3   2     1497.09     1357.39      6.67 o
  -1   3   2    12343.73    11979.63     67.81 o
   0   3   2      717.41      714.50     11.83 o
   1   3   2     1215.76     1250.44      6.79 o
   2   3   2       65.55       62.01      3.13 o
   3   3   2      403.70      432.99      4.61 o
   4   3   2        4.51       14.64      3.14 o
   5   3   2      496.07      491.35      4.59 o
   6   3   2      359.73      350.90      4.63 o
   7   3   2      257.58      268.72      6.22 o
   8   3   2        4.73        9.17      3.95 o
   9   3   2      134.71      138.77      5.06 o
  10   3   2        2.35        4.38      4.68 o
  11   3   2       10.57       12.15      4.87 o
  12   3   2        2.59        6.85      4.88 o
 -14   4   2       27.31       30.97      4.04 o
 -13   4   2        0.22        0.60      4.29 o
 -12   4   2       25.96       19.50      5.89 o
 -11   4   2      112.75      110.75      4.96 o
 -10   4   2      272.12      261.10      5.56 o
  -9   4   2       12.29       16.13      3.65 o
  -8   4   2        0.08        1.88      2.52 o
  -7   4   2        5.83        8.03      2.99 o
  -6   4   2       24.05       43.90      3.07 o
  -5   4   2     3394.80     3381.38     16.95 o
  -4   4   2      550.14      500.37      4.68 o
  -3   4   2      823.39      824.20      5.01 o
  -2   4   2     1686.09     1830.62     15.07 o
  -1   4   2      861.02      880.38     10.52 o
   0   4   2     2104.53     1994.83     15.14 o
   1   4   2      152.24      128.01      3.73 o
   2   4   2       68.90       81.90      3.10 o
   3   4   2     6002.39     6422.32     32.71 o
   4   4   2     1140.96     1171.64      9.33 o
   5   4   2      386.96      409.46      6.90 o
   6   4   2       13.32       12.98      3.18 o
   7   4   2        6.13        9.12      3.07 o
   8   4   2      910.86      940.45      7.91 o
   9   4   2      671.21      637.05      7.00 o
  10   4   2        4.07        7.78      4.35 o
  11   4   2       92.41       83.80     17.46 o
  12   4   2        7.56       11.01      4.42 o
 -13   5   2        9.78       11.50      6.10 o
 -12   5   2        6.80        9.15      4.43 o
 -11   5   2       19.21       13.54      4.62 o
 -10   5   2       23.49       23.90      3.77 o
  -9   5   2       81.72       77.76      3.25 o
  -8   5   2      107.92      118.67      3.24 o
  -7   5   2      117.18      105.94      3.40 o
  -6   5   2      340.35      352.63      6.24 o
  -5   5   2     1462.50     1448.34      7.59 o
  -4   5   2     1077.57     1188.51     10.31 o
  -3   5   2      243.86      209.66      3.35 o
  -2   5   2     1516.74     1404.34      7.36 o
  -1   5   2     1284.70     1292.36      9.54 o
   0   5   2     1177.65     1244.09     15.31 o
   1   5   2       27.36       26.65      2.52 o
   2   5   2     4543.84     4624.81     10.13 o
   3   5   2     3261.36     3466.11     31.33 o
   4   5   2      736.88      712.47      9.59 o
   5   5   2        5.79        4.28      2.85 o
   6   5   2       72.51       65.57      3.30 o
   7   5   2      381.36      362.33      6.94 o
   8   5   2       38.68       37.69      3.33 o
   9   5   2        0.15        6.00      3.62 o
  10   5   2       23.71       24.97      6.10 o
  11   5   2       10.82        7.22      6.10 o
  12   5   2        7.52       20.69      6.52 o
 -13   6   2        2.14        0.69      3.83 o
 -12   6   2       36.25       28.85      3.89 o
 -11   6   2       59.02       72.25      3.96 o
 -10   6   2      128.33      139.72      4.27 o
  -9   6   2      991.72      995.40      8.44 o
  -8   6   2      127.98      119.46      2.95 o
  -7   6   2      387.35      402.83      7.30 o
  -6   6   2      107.59      128.26      3.09 o
  -5   6   2       17.86       14.01      2.49 o
  -4   6   2        2.63        2.47      2.82 o
  -3   6   2       89.85      119.75      2.96 o
  -2   6   2        0.01        6.03      2.65 o
  -1   6   2      204.27      234.23      3.57 o
   0   6   2      954.76      972.67     11.62 o
   1   6   2     1704.03     1789.89      6.37 o
   2   6   2       14.91       17.76      2.98 o
   3   6   2      289.38      314.98      3.89 o
   4   6   2      156.96      160.42      2.92 o
   5   6   2        3.50        5.07      2.75 o
   6   6   2      213.96      197.00      3.28 o
   7   6   2       12.74       10.74      2.72 o
   8   6   2       67.85       77.18      3.17 o
   9   6   2      330.99      276.07     10.52 o
  10   6   2       21.17       26.39      4.77 o
  11   6   2        5.49        6.38      6.31 o
 -13   7   2        1.82        3.51      5.29 o
 -12   7   2        3.12        5.14      3.31 o
 -11   7   2       87.05       92.57      5.34 o
 -10   7   2        8.02       16.71      3.55 o
  -9   7   2       39.40       41.13      3.06 o
  -8   7   2        0.08        3.77      2.75 o
  -7   7   2        0.73        0.26      2.48 o
  -6   7   2       49.13       44.12      2.87 o
  -5   7   2      175.39      225.71      3.32 o
  -4   7   2       13.61       13.92      2.47 o
  -3   7   2      537.19      639.17      9.87 o
  -2   7   2       23.24       26.67      3.17 o
  -1   7   2       76.48       83.78      3.02 o
   0   7   2      257.76      294.65      4.79 o
   1   7   2      438.08      444.70      4.27 o
   2   7   2      138.52      131.59      3.27 o
   3   7   2        5.45        5.67      3.06 o
   4   7   2      272.74      262.54      3.81 o
   5   7   2       37.87       41.39      2.77 o
   6   7   2       62.93       43.34      2.68 o
   7   7   2      611.70      534.23      8.79 o
   8   7   2       13.17       13.06      3.19 o
   9   7   2        0.03       -0.56      3.29 o
  10   7   2       52.50       42.82      7.61 o
  11   7   2        4.47        7.76      5.35 o
 -12   8   2       28.60       32.95      4.14 o
 -11   8   2       19.58       25.09      3.09 o
 -10   8   2       41.76       44.49      3.51 o
  -9   8   2      247.30      248.03      3.10 o
  -8   8   2      179.12      172.19      4.79 o
  -7   8   2       26.92       31.19      2.85 o
  -6   8   2      328.47      354.72      3.51 o
  -5   8   2      113.35       96.65      2.96 o
  -4   8   2      293.78      312.51      3.32 o
  -3   8   2      263.10      256.79      4.90 o
  -2   8   2       25.92       27.32      2.56 o
  -1   8   2       44.89       33.25      2.37 o
   0   8   2      214.86      208.07      3.30 o
   1   8   2      976.36      911.01     11.98 o
   2   8   2      959.06      891.64      9.69 o
   3   8   2       23.85       23.67      2.63 o
   4   8   2      800.82      739.03      4.18 o
   5   8   2        4.51        4.78      3.01 o
   6   8   2        2.69        6.63      2.92 o
   7   8   2      530.74      411.92      6.03 o
   8   8   2       37.62       31.36      3.15 o
   9   8   2       49.24       46.71      3.43 o
  10   8   2        0.17        2.01      4.01 o
 -12   9   2       19.14       16.67      3.48 o
 -11   9   2        0.00       -0.50      3.68 o
 -10   9   2       82.41       91.79      3.69 o
  -9   9   2       60.15       60.89      3.01 o
  -8   9   2       98.73       87.29      3.14 o
  -7   9   2       38.90       38.75      2.94 o
  -6   9   2      192.05      171.47      2.91 o
  -5   9   2       46.47       41.98      2.82 o
  -4   9   2        0.40        3.29      2.33 o
  -3   9   2       20.32       29.55      2.89 o
  -2   9   2      113.60      125.95      3.08 o
  -1   9   2      306.08      299.99      6.25 o
   0   9   2        0.07        2.58      2.72 o
   1   9   2      153.32      161.79      4.03 o
   2   9   2       16.88       19.02      2.96 o
   3   9   2      136.94      127.01      3.30 o
   4   9   2      158.37      126.94      3.00 o
   5   9   2       68.21       49.99      3.11 o
   6   9   2       93.62       76.33      3.23 o
   7   9   2        8.27        8.58      3.42 o
   8   9   2       58.70       64.81      3.74 o
   9   9   2        9.76       13.67      3.09 o
  10   9   2        2.08        5.34      4.19 o
 -11  10   2        0.00        0.31      3.63 o
 -10  10   2        6.77        6.92      3.40 o
  -9  10   2        5.29        8.48      2.41 o
  -8  10   2      391.20      405.74      3.74 o
  -7  10   2      103.83      113.30      2.84 o
  -6  10   2       98.90       85.79      2.46 o
  -5  10   2       13.98        8.88      2.47 o
  -4  10   2        0.67        1.08      2.08 o
  -3  10   2      287.46      283.22      3.63 o
  -2  10   2       81.06       70.85      2.93 o
  -1  10   2      912.76      920.84     10.33 o
   0  10   2     1542.53     1461.08     11.75 o
   1  10   2       19.97       26.51      2.88 o
   2  10   2     1148.06     1123.65     17.40 o
   3  10   2       22.21       20.54      2.86 o
   4  10   2       19.31       17.49      3.02 o
   5  10   2      323.23      263.48      4.79 o
   6  10   2       17.83       16.69      3.08 o
   7  10   2        0.39        3.67      3.58 o
   8  10   2        0.03        0.94      3.58 o
   9  10   2        1.91        2.78      3.64 o
 -11  11   2        4.83        1.57      3.77 o
 -10  11   2        4.47        6.66      3.58 o
  -9  11   2        2.07        3.28      3.45 o
  -8  11   2      291.80      262.41      5.08 o
  -7  11   2       56.79       50.00      2.32 o
  -6  11   2       64.47       69.64      2.71 o
  -5  11   2       33.95       37.09      2.56 o
  -4  11   2        1.08        4.16      2.58 o
  -3  11   2      234.77      229.73      3.52 o
  -2  11   2       39.48       33.68      2.23 o
  -1  11   2       60.77       53.52      2.42 o
   0  11   2       17.52       17.87      1.92 o
   1  11   2        8.22        7.24      2.93 o
   2  11   2      336.27      326.06      5.32 o
   3  11   2       41.90       48.67      3.35 o
   4  11   2        5.76        8.02      2.87 o
   5  11   2        3.69        2.85      2.74 o
   6  11   2       33.50       30.86      3.20 o
   7  11   2        0.00       -0.79      3.39 o
   8  11   2        1.31        1.25      3.75 o
 -10  12   2        0.03       -2.56      3.14 o
  -9  12   2       25.62       31.49      3.66 o
  -8  12   2       43.77       35.62      3.02 o
  -7  12   2        2.10        3.96      2.56 o
  -6  12   2       43.87       45.64      2.64 o
  -5  12   2       41.44       40.06      2.94 o
  -4  12   2        1.32        6.78      2.25 o
  -3  12   2      273.75      265.51      4.03 o
  -2  12   2      156.05      158.49      4.51 o
  -1  12   2      176.82      197.70      3.36 o
   0  12   2       13.04       12.71      3.01 o
   1  12   2       53.10       61.42      3.06 o
   2  12   2      101.67      103.52      2.80 o
   3  12   2        8.65       11.27      2.46 o
   4  12   2        8.53        9.94      3.10 o
   5  12   2       41.27       43.80      3.24 o
   6  12   2       17.79       19.30      3.59 o
   7  12   2       46.87       57.11      4.14 o
  -9  13   2       17.15       14.54      3.68 o
  -8  13   2       39.90       38.56      3.65 o
  -7  13   2        0.29        1.99      2.39 o
  -6  13   2        3.78        8.77      2.59 o
  -5  13   2        6.93       12.17      2.96 o
  -4  13   2       26.53       34.02      2.81 o
  -3  13   2       82.12       67.38      2.50 o
  -2  13   2      107.22      105.53      3.87 o
  -1  13   2       35.98       38.03      2.47 o
   0  13   2       15.93       18.28      2.66 o
   1  13   2       36.67       34.70      2.74 o
   2  13   2       27.02       27.88      3.02 o
   3  13   2        0.56        2.77      2.95 o
   4  13   2        9.84        9.37      3.17 o
   5  13   2       14.50       19.98      3.60 o
   6  13   2        5.19        8.46      4.62 o
  -7  14   2        8.83       11.83      3.11 o
  -6  14   2        2.44        6.07      3.01 o
  -5  14   2        0.26        4.57      2.68 o
  -4  14   2        4.37        2.31      2.96 o
  -3  14   2      120.61      108.81      4.92 o
  -2  14   2      118.38      128.19      4.58 o
  -1  14   2       21.50       24.60      3.79 o
   0  14   2       13.57       17.10      3.05 o
   1  14   2       10.33        6.95      3.07 o
   2  14   2        0.26        5.10      3.12 o
   3  14   2        8.94       11.94      3.19 o
   4  14   2       14.53       21.75      3.74 o
  -5  15   2        3.54       10.74      2.41 o
  -4  15   2       16.37       22.76      2.81 o
  -3  15   2       97.76       93.25      2.98 o
  -2  15   2        5.72        6.95      3.08 o
  -1  15   2        5.32        3.14      2.84 o
   0  15   2       13.12       17.94      3.19 o
   1  15   2        6.34        6.74      3.26 o
   2  15   2       61.12       84.03      3.59 o
  -2 -15   3        1.62        0.13      2.97 o
  -1 -15   3        0.28        5.45      3.35 o
   0 -15   3       12.73       16.20      3.11 o
   1 -15   3        4.51        7.84      3.09 o
   2 -15   3        0.26        0.93      3.53 o
   3 -15   3       62.49       57.14      3.25 o
   4 -15   3        9.65       13.13      3.66 o
  -5 -14   3        1.94        3.11      3.75 o
  -4 -14   3        5.56       10.16      3.40 o
  -3 -14   3       11.04        9.12      2.92 o
  -2 -14   3       54.10       55.13      3.38 o
  -1 -14   3       80.56       80.08      2.95 o
   0 -14   3      148.16      135.60      5.18 o
   1 -14   3        2.42        5.44      3.33 o
   2 -14   3       38.47       32.54      3.48 o
   3 -14   3        0.12       -0.07      3.45 o
   4 -14   3       20.72       18.55      3.71 o
   5 -14   3        3.95        7.33      3.52 o
   6 -14   3        0.00        1.66      3.64 o
  -6 -13   3        9.51       11.22      3.90 o
  -5 -13   3       14.53       17.73      3.14 o
  -4 -13   3        1.30        3.30      3.24 o
  -3 -13   3       48.38       45.89      2.82 o
  -2 -13   3        1.07        3.41      3.12 o
  -1 -13   3        0.96        3.76      2.97 o
   0 -13   3      625.01      617.99     23.48 o
   1 -13   3      273.59      281.58      4.41 o
   2 -13   3       51.93       54.45      2.97 o
   3 -13   3      409.74      424.50     10.70 o
   4 -13   3      103.53      101.88      3.62 o
   5 -13   3       60.00       68.58      3.75 o
   6 -13   3        5.93        7.99      2.72 o
   7 -13   3        0.73        3.29      3.60 o
   8 -13   3       27.09       31.88      3.78 o
  -8 -12   3        3.67        9.26      3.95 o
  -7 -12   3       17.25       25.11      3.85 o
  -6 -12   3        0.89        1.68      3.06 o
  -5 -12   3       44.26       47.21      3.74 o
  -4 -12   3       25.37       23.69      2.78 o
  -3 -12   3       80.07       90.60      3.40 o
  -2 -12   3      174.30      179.48      6.26 o
  -1 -12   3      232.09      237.35     10.31 o
   0 -12   3        8.76       10.76      3.29 o
   1 -12   3        1.02       -1.61      2.83 o
   2 -12   3       48.81       56.55      2.75 o
   3 -12   3       19.70       25.91      3.22 o
   4 -12   3       17.86       16.34      3.00 o
   5 -12   3        0.01        3.46      3.96 o
   6 -12   3        0.55        3.00      3.37 o
   7 -12   3        6.42        8.88      3.50 o
   8 -12   3       62.58       61.89      3.74 o
   9 -12   3       80.22       76.25      6.27 o
  -9 -11   3      326.55      416.56     33.52 o
  -8 -11   3       30.38       27.05      4.85 o
  -7 -11   3        0.01        5.58      3.72 o
  -6 -11   3       42.21       44.94      3.56 o
  -5 -11   3       56.20       48.94      3.58 o
  -4 -11   3       31.54       33.14      4.02 o
  -3 -11   3      266.70      252.15      6.95 o
  -2 -11   3      852.37      858.24     17.06 o
  -1 -11   3       25.41       31.45      3.07 o
   0 -11   3        8.13        6.57      2.82 o
   1 -11   3       32.75       37.10      4.13 o
   2 -11   3      157.17      155.22      3.66 o
   3 -11   3       40.97       45.09      3.40 o
   4 -11   3       83.28       90.72      3.48 o
   5 -11   3        0.90        5.45      3.27 o
   6 -11   3        5.65        6.91      3.27 o
   7 -11   3        1.89        4.51      3.35 o
   8 -11   3       24.14       20.75      3.49 o
   9 -11   3       65.31       62.75      3.74 o
  10 -11   3       11.23       16.46      3.68 o
 -10 -10   3       63.80       54.05      4.93 o
  -9 -10   3       19.24       21.15      4.92 o
  -8 -10   3       92.68       95.61      4.61 o
  -7 -10   3       58.08       54.18      6.32 o
  -6 -10   3        0.16       -0.69      3.08 o
  -5 -10   3      293.91      281.74      3.95 o
  -4 -10   3       97.66       96.57      3.23 o
  -3 -10   3     1284.53     1303.63     24.67 o
  -2 -10   3        0.04        0.36      2.87 o
  -1 -10   3      188.41      183.82      8.02 o
   0 -10   3      100.41       99.43      3.64 o
   1 -10   3        0.05       -4.31      2.78 o
   2 -10   3      206.52      185.40      3.11 o
   3 -10   3       17.30       22.66      2.83 o
   4 -10   3        0.77        1.33      3.21 o
   5 -10   3        0.33        5.91      3.16 o
   6 -10   3       25.76       26.63      2.82 o
   7 -10   3       14.95       22.66      3.41 o
   8 -10   3        2.78        2.58      3.61 o
   9 -10   3       53.22       56.92      3.64 o
  10 -10   3       52.26       52.71      3.79 o
 -10  -9   3       10.06       14.51      4.84 o
  -9  -9   3        0.87        3.04      4.77 o
  -8  -9   3       10.63        5.56      4.26 o
  -7  -9   3      138.63      116.02      3.93 o
  -6  -9   3        3.66        4.26      3.39 o
  -5  -9   3       48.78       45.35      3.29 o
  -4  -9   3     1188.29     1183.62     16.03 o
  -3  -9   3       24.72       29.12      2.62 o
  -2  -9   3       21.27       27.77      3.19 o
  -1  -9   3       64.48       63.69      3.50 o
   0  -9   3      163.78      148.42      3.62 o
   1  -9   3        7.10        9.15      2.77 o
   2  -9   3      209.23      210.44      4.26 o
   3  -9   3       34.00       35.93      2.94 o
   4  -9   3       19.94       20.47      2.87 o
   5  -9   3       60.21       56.04      3.49 o
   6  -9   3        2.19        3.02      2.81 o
   7  -9   3      230.67      227.04      5.08 o
   8  -9   3        0.01       -0.21      3.35 o
   9  -9   3       10.64       14.02      3.02 o
  10  -9   3       45.00       46.61      3.89 o
  11  -9   3        0.17        5.08      4.18 o
 -11  -8   3        3.54        2.72      4.15 o
 -10  -8   3        6.88        7.34      4.21 o
  -9  -8   3        0.83        0.66      3.62 o
  -8  -8   3       78.63       68.06      4.29 o
  -7  -8   3       80.10       70.63      3.70 o
  -6  -8   3       92.65       85.96      3.79 o
  -5  -8   3      417.07      406.99      4.34 o
  -4  -8   3       69.46       69.37      3.25 o
  -3  -8   3      189.19      180.60      3.55 o
  -2  -8   3       25.13       33.13      3.09 o
  -1  -8   3       61.45       59.17      3.39 o
   0  -8   3       30.86       27.74      3.39 o
   1  -8   3      287.69      296.06      6.03 o
   2  -8   3       42.20       40.79      3.41 o
   3  -8   3      139.55      153.38      6.65 o
   4  -8   3      237.95      229.78      3.76 o
   5  -8   3       25.45       30.35      3.27 o
   6  -8   3      291.89      299.64      8.01 o
   7  -8   3       21.93       19.50      3.33 o
   8  -8   3       49.98       50.86      3.51 o
   9  -8   3       20.81       32.72      3.48 o
  10  -8   3        0.01        2.30      3.67 o
  11  -8   3       14.65       11.17      3.02 o
 -12  -7   3        0.18        2.52      4.57 o
 -11  -7   3       13.15       14.22      4.07 o
 -10  -7   3        0.11        2.01      4.22 o
  -9  -7   3        0.18        3.36      3.54 o
  -8  -7   3        3.52        3.36      3.45 o
  -7  -7   3      988.49      929.38     16.54 o
  -6  -7   3      160.42      165.87      4.17 o
  -5  -7   3       22.31       21.68      3.11 o
  -4  -7   3      267.16      263.92      3.90 o
  -3  -7   3       20.52       25.63      3.20 o
  -2  -7   3      503.65      505.34      6.84 o
  -1  -7   3      849.04      835.46      5.29 o
   0  -7   3       93.42      102.53      3.50 o
   1  -7   3       14.38        7.76      3.21 o
   2  -7   3      559.83      589.84     14.12 o
   3  -7   3        7.29       10.95      3.30 o
   4  -7   3      669.84      691.36      5.98 o
   5  -7   3      256.18      267.82      3.68 o
   6  -7   3        8.06        4.51      3.24 o
   7  -7   3       29.50       28.58      3.04 o
   8  -7   3      400.53      399.05      4.86 o
   9  -7   3       20.48       21.70      3.38 o
  10  -7   3      126.60      129.44      3.74 o
  11  -7   3        1.66        5.18      3.26 o
  12  -7   3       52.74       47.77      8.19 o
 -12  -6   3        4.55       11.52      6.15 o
 -11  -6   3        4.05        7.53      4.03 o
 -10  -6   3       52.51       52.23      4.03 o
  -9  -6   3       10.27        5.89      3.91 o
  -8  -6   3       10.36       13.53      3.77 o
  -7  -6   3      127.39      125.51      4.37 o
  -6  -6   3      498.76      469.40     11.30 o
  -5  -6   3      162.75      151.76      3.78 o
  -4  -6   3      426.25      422.89      5.19 o
  -3  -6   3       68.28       65.72      3.43 o
  -2  -6   3       42.94       41.96      3.17 o
  -1  -6   3     1187.39     1215.02      6.04 o
   0  -6   3       12.74        6.11      2.51 o
   1  -6   3        4.66        9.58      2.93 o
   2  -6   3      249.05      296.67      4.21 o
   3  -6   3        2.92       -0.12      2.85 o
   4  -6   3        0.31        2.31      2.86 o
   5  -6   3      236.11      257.67      4.81 o
   6  -6   3        3.28        2.07      3.28 o
   7  -6   3        4.95        6.28      3.49 o
   8  -6   3      295.91      285.55      4.51 o
   9  -6   3        0.40        3.21      3.72 o
  10  -6   3       20.50       21.80      3.33 o
  11  -6   3       60.68       58.42      4.06 o
  12  -6   3        0.01        0.18      3.54 o
 -13  -5   3        0.28        5.54      6.45 o
 -12  -5   3       48.79       38.44      5.46 o
 -11  -5   3       74.32       68.21      7.93 o
 -10  -5   3       84.57       84.35      4.14 o
  -9  -5   3      365.91      337.65      4.94 o
  -8  -5   3     1430.03     1445.52      7.59 o
  -7  -5   3        1.65        5.97      3.31 o
  -6  -5   3       10.01        9.36      3.28 o
  -5  -5   3      235.70      244.29      4.41 o
  -4  -5   3      407.97      420.35      4.72 o
  -3  -5   3      196.24      196.80      4.03 o
  -2  -5   3      212.21      195.10      3.92 o
  -1  -5   3       19.78       14.25      3.09 o
   0  -5   3     2805.60     2818.73     38.57 o
   1  -5   3      137.72      145.18      4.36 o
   2  -5   3      946.77     1033.87     14.35 o
   3  -5   3      307.73      329.39      7.08 o
   4  -5   3       30.31       27.81      2.91 o
   5  -5   3      107.33      120.41      3.29 o
   6  -5   3      205.06      205.53      4.28 o
   7  -5   3      163.98      163.31      3.91 o
   8  -5   3       33.27       33.63      3.00 o
   9  -5   3        7.91        9.74      3.08 o
  10  -5   3       46.27       49.34      3.51 o
  11  -5   3        4.89        5.72      4.09 o
  12  -5   3       87.73       86.94      4.61 o
 -13  -4   3       10.92       10.73      6.17 o
 -12  -4   3       11.93       14.45      6.24 o
 -11  -4   3      125.93      121.19      5.01 o
 -10  -4   3        6.01        6.40      3.92 o
  -9  -4   3        0.99        1.38      3.93 o
  -8  -4   3     1071.32     1048.62     15.36 o
  -7  -4   3        4.23        5.18      3.32 o
  -6  -4   3       46.70       37.46      3.69 o
  -5  -4   3       33.44       38.71      3.90 o
  -4  -4   3     1908.35     1842.10     10.05 o
  -3  -4   3        0.30        3.82      3.97 o
  -2  -4   3      365.29      412.74      5.57 o
  -1  -4   3      524.51      540.87      8.56 o
   0  -4   3       60.30       52.94      4.03 o
   1  -4   3      403.61      379.55      5.49 o
   2  -4   3      223.36      269.72     11.05 o
   3  -4   3      404.87      394.89      6.02 o
   4  -4   3       26.28       38.12      3.61 o
   5  -4   3      519.10      495.51      4.90 o
   6  -4   3     1974.36     1981.62      8.38 o
   7  -4   3      210.35      215.02      3.75 o
   8  -4   3      272.86      282.52      3.95 o
   9  -4   3        0.29        1.12      2.75 o
  10  -4   3       20.60       23.20      3.87 o
  11  -4   3        0.15       -0.58      4.49 o
  12  -4   3       20.82       24.59      3.60 o
 -13  -3   3       59.93       44.54      6.31 o
 -12  -3   3       18.14       17.88      5.75 o
 -11  -3   3        3.70        3.79      5.82 o
 -10  -3   3      460.59      450.03     10.37 o
  -9  -3   3      488.30      492.09      9.10 o
  -8  -3   3      382.14      360.50      5.08 o
  -7  -3   3      653.56      670.20      5.96 o
  -6  -3   3       31.82       31.48      3.70 o
  -5  -3   3      680.06      705.15      5.82 o
  -4  -3   3      964.99      980.30      7.09 o
  -3  -3   3      511.91      473.91      6.07 o
  -2  -3   3        1.77        3.12      4.91 o
  -1  -3   3      430.22      427.57      6.77 o
   0  -3   3    12027.68    11909.22     69.01 o
   1  -3   3     5987.26     5702.04     29.53 o
   2  -3   3     1357.56     1208.41      9.00 o
   3  -3   3     1731.43     1727.75     35.28 o
   4  -3   3        6.55        3.23      4.04 o
   5  -3   3      628.65      597.40      5.13 o
   6  -3   3      291.96      274.16      3.59 o
   7  -3   3        9.95       11.50      3.20 o
   8  -3   3       84.87       89.49      3.56 o
   9  -3   3        4.31        6.74      3.86 o
  10  -3   3      136.49      149.53      4.46 o
  11  -3   3        1.82        6.64      4.11 o
  12  -3   3      177.45      182.66      4.63 o
  13  -3   3       12.49        7.41      3.65 o
 -13  -2   3       33.88       35.14      6.31 o
 -12  -2   3       37.20       44.11      6.03 o
 -11  -2   3       89.12       90.68      6.31 o
 -10  -2   3        2.46        4.65      4.47 o
  -9  -2   3     1097.08     1063.41     29.38 o
  -8  -2   3      162.00      147.85      5.21 o
  -7  -2   3      604.98      612.84      6.00 o
  -6  -2   3      378.48      383.54      4.61 o
  -5  -2   3      989.49     1067.16      9.66 o
  -4  -2   3      117.48      116.22      4.29 o
  -3  -2   3        1.43        1.44      3.57 o
  -2  -2   3       29.38       32.83      5.33 o
  -1  -2   3     1731.03     1713.96     18.29 o
   0  -2   3      676.99      661.21      7.28 o
   1  -2   3    25509.33    22261.71    603.52 o
   2  -2   3    22090.13    20169.81    455.87 o
   3  -2   3     1679.28     1556.80     22.56 o
   4  -2   3     1789.51     1835.09     12.94 o
   5  -2   3      174.45      188.86      4.70 o
   6  -2   3        9.90        5.18      3.79 o
   7  -2   3       53.53       49.13      3.66 o
   8  -2   3      311.75      331.16      4.97 o
   9  -2   3        4.09        9.45      3.78 o
  10  -2   3       74.61       89.93      4.24 o
  11  -2   3        7.05        6.57      3.36 o
  12  -2   3      367.96      359.74     25.07 o
  13  -2   3       93.81       96.10     16.52 o
 -14  -1   3       14.75       22.37      6.45 o
 -13  -1   3        0.00       -5.54      6.10 o
 -12  -1   3        0.06        2.81      5.89 o
 -11  -1   3      101.65       83.74      6.24 o
 -10  -1   3      387.34      370.59      7.15 o
  -9  -1   3      762.46      760.57      7.41 o
  -8  -1   3        0.65        0.38      3.75 o
  -7  -1   3       87.10       68.23      3.54 o
  -6  -1   3      490.74      497.20     11.01 o
  -5  -1   3      722.75      818.79     12.88 o
  -4  -1   3       29.88       32.79      4.34 o
  -3  -1   3       13.76       13.35      4.98 o
  -2  -1   3        3.03        7.96      5.55 o
  -1  -1   3      102.83      104.80      4.64 o
   0  -1   3     7938.56     7683.23     38.45 o
   1  -1   3    85792.20    69152.17    574.86 o
   2  -1   3      184.21      166.29      4.46 o
   3  -1   3     4407.20     4193.50     65.70 o
   4  -1   3        0.52        0.70      3.87 o
   5  -1   3       77.65       84.38      4.73 o
   6  -1   3        0.07        5.28      4.04 o
   7  -1   3        7.46       15.27      4.83 o
   8  -1   3       87.58       92.09      3.73 o
   9  -1   3        4.74        9.28      3.94 o
  10  -1   3       96.30       99.04      3.77 o
  11  -1   3       26.27       26.94      4.52 o
  12  -1   3       34.28       31.32      4.46 o
  13  -1   3        0.13       -0.21      4.54 o
 -14   0   3        1.26       -0.42      6.80 o
 -13   0   3        4.41        8.49      6.10 o
 -12   0   3       27.09       27.49      5.82 o
 -11   0   3        0.50        0.70      5.75 o
 -10   0   3      162.09      183.49      5.10 o
  -9   0   3      192.39      192.32      4.29 o
  -8   0   3        4.90        2.09      3.64 o
  -7   0   3      171.40      189.47      3.98 o
  -6   0   3        9.43       12.09      3.84 o
  -5   0   3      313.65      303.04      7.44 o
  -4   0   3      112.27       97.98      4.35 o
  -3   0   3       81.10       98.89      7.86 o
  -2   0   3      428.35      380.46      7.56 o
  -1   0   3     4407.21     4217.91     15.24 o
   0   0   3     1452.90     1402.10     16.26 o
   1   0   3     6590.27     6104.09    110.03 o
   2   0   3      983.06      977.58     15.98 o
   3   0   3      598.75      677.28     12.62 o
   4   0   3      482.03      497.77      4.76 o
   5   0   3      312.63      309.83      5.39 o
   6   0   3      640.05      682.72      9.05 o
   7   0   3       29.79       56.25      4.28 o
   8   0   3      125.24      130.15      4.58 o
   9   0   3      185.51      175.96      4.82 o
  10   0   3       22.30       30.12      4.24 o
  11   0   3        8.14        6.96      4.24 o
  12   0   3        0.72        4.37      3.70 o
  13   0   3       13.27       16.30      4.54 o
 -14   1   3       81.38       77.85      5.19 o
 -13   1   3       23.30       18.16      6.03 o
 -12   1   3       79.06       76.25      4.90 o
 -11   1   3       25.02       28.20      4.24 o
 -10   1   3       86.10       79.29      5.73 o
  -9   1   3      524.75      541.55      6.37 o
  -8   1   3        0.14        2.77      3.14 o
  -7   1   3      475.17      480.67      6.13 o
  -6   1   3      168.67      223.33      3.94 o
  -5   1   3      486.80      481.46      5.97 o
  -4   1   3     1561.62     1624.24     24.15 o
  -3   1   3      671.36      690.22      7.38 o
  -2   1   3        3.58       13.01      5.73 o
  -1   1   3    19351.08    17749.38    512.12 o
   0   1   3     2731.05     2586.54     31.36 o
   1   1   3     1683.36     1596.60     19.40 o
   2   1   3      165.70      176.90      3.92 o
   3   1   3      380.83      308.08      4.40 o
   4   1   3      280.48      284.10      4.79 o
   5   1   3        4.30        5.13      3.27 o
   6   1   3       64.92       67.54      3.65 o
   7   1   3        0.52       12.27      5.75 o
   8   1   3      110.90      105.55      4.49 o
   9   1   3      136.34      148.02      4.97 o
  10   1   3      475.62      522.26      6.77 o
  11   1   3      139.56      143.17      4.69 o
  12   1   3        3.65        4.63      3.57 o
 -14   2   3        1.66        3.70      4.48 o
 -13   2   3        5.31        2.65      4.82 o
 -12   2   3        1.29       11.43      4.14 o
 -11   2   3       10.80        6.87      5.61 o
 -10   2   3      108.35      111.67      4.93 o
  -9   2   3       98.27      108.70      3.47 o
  -8   2   3      252.91      236.96      4.75 o
  -7   2   3      268.93      277.55      4.48 o
  -6   2   3      534.57      568.05      6.61 o
  -5   2   3     4245.39     4408.95     27.51 o
  -4   2   3      319.55      312.59      4.21 o
  -3   2   3     8244.14     7996.15     69.60 o
  -2   2   3      567.62      500.90      5.66 o
  -1   2   3     1167.50     1209.68      9.72 o
   0   2   3     1821.91     1675.11      8.92 o
   1   2   3       44.59       49.24      3.93 o
   2   2   3     1627.26     1603.46      9.55 o
   3   2   3      482.18      500.29      6.13 o
   4   2   3       35.35       31.12      3.19 o
   5   2   3      905.58      932.98      6.00 o
   6   2   3        8.30       11.53      2.78 o
   7   2   3      134.26      119.31      4.94 o
   8   2   3      112.39      108.85      6.10 o
   9   2   3      106.62       98.61      4.44 o
  10   2   3      212.94      198.29      5.54 o
  11   2   3      100.39      112.45      4.93 o
  12   2   3       47.06       37.53      3.78 o
 -14   3   3       18.04       18.49      4.54 o
 -13   3   3       47.75       44.50      4.80 o
 -12   3   3       31.73       29.95      5.96 o
 -11   3   3       54.86       51.74      4.58 o
 -10   3   3       78.65       74.46      4.11 o
  -9   3   3        2.18        2.36      3.02 o
  -8   3   3       16.95       15.62      3.09 o
  -7   3   3        7.58        8.31      2.89 o
  -6   3   3      414.95      439.63      4.61 o
  -5   3   3       68.75       73.08      3.23 o
  -4   3   3     4981.26     5129.23     32.86 o
  -3   3   3     1380.13     1383.06      9.45 o
  -2   3   3     1402.47     1363.99      7.35 o
  -1   3   3      227.86      264.52      5.10 o
   0   3   3       15.68       14.78      3.74 o
   1   3   3      414.76      401.39      4.57 o
   2   3   3     1213.88     1190.57     14.77 o
   3   3   3       69.75       71.07      2.99 o
   4   3   3     1165.25     1170.58      5.53 o
   5   3   3        6.25        2.27      3.05 o
   6   3   3       18.15       28.75      3.24 o
   7   3   3       20.42       26.72      3.77 o
   8   3   3      899.24      905.52      8.15 o
   9   3   3      168.06      193.77      5.27 o
  10   3   3       27.94       26.03      4.57 o
  11   3   3       90.89       77.55      4.89 o
  12   3   3        1.69       -0.50      4.77 o
 -14   4   3        2.98        8.04      4.44 o
 -13   4   3        0.10        7.57      6.10 o
 -12   4   3        6.59       12.80      4.53 o
 -11   4   3        2.70        2.97      3.95 o
 -10   4   3      106.72      118.58      3.49 o
  -9   4   3       32.99       28.37      2.73 o
  -8   4   3        6.80        5.59      2.88 o
  -7   4   3       54.28       37.33      3.06 o
  -6   4   3      263.35      269.44      3.24 o
  -5   4   3        0.54        1.86      2.99 o
  -4   4   3     5429.92     5313.07     10.60 o
  -3   4   3        0.16        0.62      2.67 o
  -2   4   3     1910.82     1954.66      6.68 o
  -1   4   3      100.70      140.78      3.47 o
   0   4   3      771.15      841.32      7.29 o
   1   4   3       62.13       58.66      4.06 o
   2   4   3     1313.16     1346.75      7.01 o
   3   4   3     5880.43     5958.55     37.60 o
   4   4   3       58.58       66.97      3.04 o
   5   4   3      247.04      229.99      3.78 o
   6   4   3       73.38       76.13      3.07 o
   7   4   3        1.85        0.57      3.11 o
   8   4   3       38.67       41.23      3.69 o
   9   4   3      151.50      156.82      4.58 o
  10   4   3      102.97      113.75      5.25 o
  11   4   3       25.80       32.38      6.56 o
  12   4   3        5.83        3.46      5.39 o
 -13   5   3       11.53        7.73      5.05 o
 -12   5   3        8.26        6.81      4.13 o
 -11   5   3        0.58       -2.59      4.40 o
 -10   5   3      127.79      125.73      3.40 o
  -9   5   3      569.99      583.05      4.76 o
  -8   5   3       62.40       59.04      3.12 o
  -7   5   3       11.55       11.88      2.97 o
  -6   5   3     1785.99     1706.34      8.71 o
  -5   5   3      156.80      146.55      3.28 o
  -4   5   3     1072.13     1079.66      5.16 o
  -3   5   3      978.94     1008.04      8.18 o
  -2   5   3        0.00        0.08      2.45 o
  -1   5   3      407.28      449.28      4.75 o
   0   5   3       77.29       97.56      3.48 o
   1   5   3        0.69        5.37      3.12 o
   2   5   3        0.29        3.77      2.78 o
   3   5   3      106.30       96.60      3.21 o
   4   5   3       25.07       24.38      2.66 o
   5   5   3      105.75      107.71      3.11 o
   6   5   3        5.78       10.53      2.86 o
   7   5   3       37.31       36.54      2.56 o
   8   5   3        6.67       12.91      3.18 o
   9   5   3      256.97      264.17     17.67 o
  10   5   3      132.80      121.78     19.57 o
  11   5   3        0.03       -0.38      5.02 o
 -13   6   3       12.40       13.00      4.52 o
 -12   6   3        1.32        2.73      4.84 o
 -11   6   3      263.89      285.48     11.78 o
 -10   6   3       23.56       22.45      3.17 o
  -9   6   3      222.79      223.45      3.18 o
  -8   6   3      255.33      264.96      3.54 o
  -7   6   3      209.52      221.93      5.85 o
  -6   6   3     1510.85     1427.86     13.28 o
  -5   6   3      657.53      653.23     12.37 o
  -4   6   3       15.76        7.92      2.76 o
  -3   6   3       84.05       71.15      2.73 o
  -2   6   3      154.71      159.77      3.84 o
  -1   6   3     1267.31     1437.91      8.47 o
   0   6   3        4.09        4.83      3.44 o
   1   6   3      168.50      154.58      3.38 o
   2   6   3       38.41       44.56      2.74 o
   3   6   3       17.82       20.85      3.02 o
   4   6   3      107.20      118.73      2.88 o
   5   6   3        2.03        3.09      2.63 o
   6   6   3       13.04       15.62      2.62 o
   7   6   3        3.39        3.10      2.77 o
   8   6   3       43.15       45.27      2.73 o
   9   6   3        7.11        8.12      2.59 o
  10   6   3       15.56       12.87      5.22 o
  11   6   3       22.97       16.83      6.52 o
 -13   7   3        0.65        1.85      4.33 o
 -12   7   3       57.46       56.41      3.99 o
 -11   7   3      273.34      272.25      8.08 o
 -10   7   3      106.48      104.34      3.14 o
  -9   7   3        7.50        9.90      2.88 o
  -8   7   3        0.56        3.09      2.77 o
  -7   7   3      273.35      299.99      3.25 o
  -6   7   3      105.73      110.13      3.52 o
  -5   7   3       94.29       99.19      3.07 o
  -4   7   3      164.16      153.52      3.05 o
  -3   7   3       98.66      112.39      2.99 o
  -2   7   3      461.55      470.95      8.38 o
  -1   7   3       66.21       68.32      3.44 o
   0   7   3      939.67      936.98     14.43 o
   1   7   3       46.27       44.48      2.62 o
   2   7   3        1.47        5.95      2.57 o
   3   7   3      225.94      166.51      3.06 o
   4   7   3      315.32      304.46      4.83 o
   5   7   3      216.59      213.77      7.24 o
   6   7   3       40.44       47.24      2.81 o
   7   7   3       52.92       49.07      2.87 o
   8   7   3       28.28       21.65      2.93 o
   9   7   3       18.77       27.83      3.52 o
  10   7   3        1.37        1.06      4.23 o
 -12   8   3       85.53       68.85      4.03 o
 -11   8   3      256.10      253.83      7.24 o
 -10   8   3      213.38      227.37      4.25 o
  -9   8   3        1.18        2.57      2.86 o
  -8   8   3        3.77        5.01      2.63 o
  -7   8   3      300.90      298.07      3.47 o
  -6   8   3      339.07      364.91      3.85 o
  -5   8   3        4.98       11.13      2.27 o
  -4   8   3       54.39       41.32      2.64 o
  -3   8   3       22.57       20.68      2.54 o
  -2   8   3       99.08       84.88      2.70 o
  -1   8   3      106.03      118.90      3.07 o
   0   8   3      137.55      137.54      3.31 o
   1   8   3       60.39       66.31      3.06 o
   2   8   3       81.15       78.49      3.08 o
   3   8   3      216.05      206.89      3.29 o
   4   8   3      404.88      398.60      5.67 o
   5   8   3      300.32      273.74      3.74 o
   6   8   3       34.36       35.79      3.28 o
   7   8   3       30.07       31.33      2.90 o
   8   8   3        1.76        2.27      3.08 o
   9   8   3       38.44       45.89      3.34 o
  10   8   3       10.84       14.45      4.40 o
 -12   9   3       35.11       40.66      3.79 o
 -11   9   3      114.79      112.34      4.55 o
 -10   9   3       22.04       19.12      3.27 o
  -9   9   3       28.06       23.67      2.62 o
  -8   9   3       40.59       45.31      2.42 o
  -7   9   3      181.94      182.09      3.97 o
  -6   9   3        0.01        2.60      2.80 o
  -5   9   3       11.12        9.33      2.30 o
  -4   9   3        4.20        7.58      2.79 o
  -3   9   3        1.42        7.11      2.80 o
  -2   9   3       18.70       19.14      2.56 o
  -1   9   3      263.95      264.86      6.11 o
   0   9   3       40.34       48.13      4.16 o
   1   9   3      235.98      222.30      4.08 o
   2   9   3      247.13      238.74      4.10 o
   3   9   3       84.86       84.74      3.19 o
   4   9   3        0.07        1.23      2.86 o
   5   9   3       53.60       40.81      2.93 o
   6   9   3       68.46       59.39      3.18 o
   7   9   3        2.45        1.66      3.17 o
   8   9   3       43.09       41.13      5.48 o
   9   9   3        1.05        2.97      3.16 o
 -11  10   3        0.51        2.86      3.80 o
 -10  10   3        3.04        3.10      2.94 o
  -9  10   3       18.77       20.57      2.43 o
  -8  10   3      458.76      450.77      3.59 o
  -7  10   3      301.76      297.21      3.54 o
  -6  10   3       17.25       19.98      2.48 o
  -5  10   3       11.48       11.32      2.54 o
  -4  10   3       13.18       16.59      2.53 o
  -3  10   3        0.47        4.68      2.76 o
  -2  10   3        7.26        4.35      2.77 o
  -1  10   3     1075.44     1096.12      7.15 o
   0  10   3      631.33      635.15      7.70 o
   1  10   3      208.32      205.84      3.09 o
   2  10   3     1082.80     1049.25     12.66 o
   3  10   3      275.48      251.85      4.59 o
   4  10   3      149.64      151.39      2.82 o
   5  10   3        1.16        6.91      2.97 o
   6  10   3       45.19       38.51      3.18 o
   7  10   3       17.81       12.95      3.29 o
   8  10   3        0.18        1.98      3.78 o
 -11  11   3       15.36       16.19      3.35 o
 -10  11   3        4.30        9.12      3.11 o
  -9  11   3        9.49       10.66      2.44 o
  -8  11   3       44.95       44.15      2.95 o
  -7  11   3      142.90      145.98      2.98 o
  -6  11   3       28.30       26.45      3.20 o
  -5  11   3       21.20       23.27      2.53 o
  -4  11   3        7.82        6.64      2.32 o
  -3  11   3      165.12      175.63      3.39 o
  -2  11   3      916.93      893.53     11.99 o
  -1  11   3      123.07      121.80      3.63 o
   0  11   3      217.46      215.89      4.18 o
   1  11   3       54.92       56.14      3.01 o
   2  11   3        4.83        8.94      2.63 o
   3  11   3      110.12       95.62      2.90 o
   4  11   3       36.68       44.45      3.10 o
   5  11   3        5.00        2.45      2.83 o
   6  11   3        8.06        8.48      3.15 o
   7  11   3        8.85        6.49      3.24 o
   8  11   3        1.39        1.84      4.04 o
 -10  12   3       17.34       13.46      3.63 o
  -9  12   3       68.23       62.10      2.85 o
  -8  12   3       14.13        9.82      2.64 o
  -7  12   3        0.00        8.37      2.91 o
  -6  12   3      120.58      109.79      2.87 o
  -5  12   3        7.55        9.34      2.92 o
  -4  12   3       13.18       18.09      2.55 o
  -3  12   3      101.41       93.05      4.36 o
  -2  12   3       19.63       21.01      2.78 o
  -1  12   3       99.87      103.32      3.11 o
   0  12   3      164.48      183.46      3.45 o
   1  12   3       16.93       18.11      2.63 o
   2  12   3        2.10        5.46      2.91 o
   3  12   3       20.86       17.83      2.77 o
   4  12   3        8.52       16.01      3.04 o
   5  12   3       99.14       91.78      5.12 o
   6  12   3       11.29       10.25      3.29 o
  -9  13   3       14.21       20.60      3.24 o
  -8  13   3        5.58       10.95      3.11 o
  -7  13   3       23.69       22.22      3.05 o
  -6  13   3        2.26        0.16      2.93 o
  -5  13   3       96.73       84.71      2.63 o
  -4  13   3       14.22       12.27      2.67 o
  -3  13   3       29.66       25.11      2.37 o
  -2  13   3       72.16       77.55      4.80 o
  -1  13   3       50.56       50.93      3.23 o
   0  13   3        7.43       11.02      2.95 o
   1  13   3        5.33        5.81      3.05 o
   2  13   3       33.51       32.73      2.64 o
   3  13   3        3.29        0.69      3.29 o
   4  13   3        0.00        5.01      3.21 o
   5  13   3        5.37        8.72      3.00 o
  -7  14   3       25.85       27.79      2.85 o
  -6  14   3        3.16        5.82      2.50 o
  -5  14   3        5.94        6.59      2.71 o
  -4  14   3       71.37       65.95      2.83 o
  -3  14   3      104.69      112.46      3.26 o
  -2  14   3       91.13       92.39      4.60 o
  -1  14   3        0.00        3.48      2.67 o
   0  14   3        1.34        0.56      2.28 o
   1  14   3        0.99        2.74      2.70 o
   2  14   3        3.67        1.51      3.24 o
   3  14   3       32.86       45.36      3.27 o
   4  14   3        0.03        2.83      2.83 o
  -5  15   3        0.85        1.31      3.00 o
  -4  15   3       49.15       47.72      3.10 o
  -3  15   3       34.00       27.17      2.68 o
  -2  15   3        0.65        1.26      2.99 o
  -1  15   3       11.50       13.64      2.76 o
   0  15   3       85.80       90.40      3.41 o
   1  15   3        3.87        3.02      3.18 o
  -2 -15   4       24.78       20.35      3.16 o
  -1 -15   4       79.95       78.49      3.09 o
   0 -15   4       85.35       96.12      7.12 o
   1 -15   4       27.22       29.93      3.64 o
   2 -15   4        0.83        6.18      3.53 o
   3 -15   4       25.76       20.77      3.65 o
  -5 -14   4        3.86        4.63      3.59 o
  -4 -14   4        2.51        6.12      2.97 o
  -3 -14   4        4.02        6.19      3.13 o
  -2 -14   4       28.69       30.49      3.11 o
  -1 -14   4       55.89       56.33      3.17 o
   0 -14   4       74.39       75.25      5.99 o
   1 -14   4       44.40       47.15      4.94 o
   2 -14   4        4.82        7.41      3.46 o
   3 -14   4       46.24       62.95      3.70 o
   4 -14   4       20.99       23.56      3.13 o
   5 -14   4        9.34       12.17      3.66 o
   6 -14   4        6.41        5.15      3.75 o
  -6 -13   4        6.97       13.93      3.90 o
  -5 -13   4       30.21       26.68      3.44 o
  -4 -13   4        3.34        5.14      2.93 o
  -3 -13   4        1.17        6.37      2.83 o
  -2 -13   4        0.18        2.18      3.15 o
  -1 -13   4       34.06       38.70      3.05 o
   0 -13   4       68.48       64.24      2.77 o
   1 -13   4       27.22       33.14      3.43 o
   2 -13   4       15.25       20.73      3.43 o
   3 -13   4      475.83      466.97     12.81 o
   4 -13   4       96.97       91.76      3.85 o
   5 -13   4       21.78       15.49      3.54 o
   6 -13   4        5.20        5.57      3.43 o
   7 -13   4        0.23        2.50      3.65 o
  -8 -12   4        2.80        9.27      4.54 o
  -7 -12   4       13.94       17.28      3.92 o
  -6 -12   4        7.48       11.97      3.67 o
  -5 -12   4        2.09        3.78      3.22 o
  -4 -12   4        4.95        4.06      2.77 o
  -3 -12   4       42.32       42.69      2.74 o
  -2 -12   4      272.56      268.33      3.55 o
  -1 -12   4       89.85       85.21      3.55 o
   0 -12   4       11.10       13.57      3.24 o
   1 -12   4      142.29      134.53      3.27 o
   2 -12   4        9.47       13.42      3.36 o
   3 -12   4       37.32       33.27      3.03 o
   4 -12   4      160.57      155.70      3.71 o
   5 -12   4       34.23       37.28      3.41 o
   6 -12   4       24.34       20.26      3.41 o
   7 -12   4        2.56        4.60      3.52 o
   8 -12   4        0.20        3.16      3.64 o
  -9 -11   4       26.26       28.57      4.64 o
  -8 -11   4        0.00        2.67      4.46 o
  -7 -11   4       23.41       25.72      4.03 o
  -6 -11   4        4.05        3.11      3.60 o
  -5 -11   4       63.68       61.72      3.36 o
  -4 -11   4       97.29       97.24      2.78 o
  -3 -11   4        3.51        7.53      2.76 o
  -2 -11   4     1008.85     1009.39     14.84 o
  -1 -11   4       63.00       60.64      2.73 o
   0 -11   4      253.83      256.33      3.84 o
   1 -11   4       45.34       42.90      2.86 o
   2 -11   4        6.76       10.17      3.21 o
   3 -11   4       14.99       21.23      2.91 o
   4 -11   4       16.10       18.11      3.28 o
   5 -11   4       28.14       34.11      2.90 o
   6 -11   4        0.34        3.12      3.37 o
   7 -11   4       12.94       17.31      3.39 o
   8 -11   4       37.99       47.76      3.52 o
   9 -11   4        2.24        0.99      3.68 o
 -10 -10   4        0.00        3.53      5.14 o
  -9 -10   4       15.12       21.42      7.26 o
  -8 -10   4        0.18        3.24      4.14 o
  -7 -10   4       42.41       42.69      4.24 o
  -6 -10   4       27.07       28.26      3.54 o
  -5 -10   4      577.13      560.99      4.67 o
  -4 -10   4       22.87       23.10      3.18 o
  -3 -10   4      449.44      445.20      9.03 o
  -2 -10   4       22.84       25.91      2.47 o
  -1 -10   4       23.47       26.21      2.96 o
   0 -10   4       94.59       96.19      6.52 o
   1 -10   4      133.61      145.25      3.59 o
   2 -10   4        9.32       15.56      3.18 o
   3 -10   4      109.18      101.52      4.87 o
   4 -10   4       40.05       48.48      2.87 o
   5 -10   4        8.09        8.55      3.18 o
   6 -10   4       29.46       32.90      3.30 o
   7 -10   4        3.58        0.79      3.29 o
   8 -10   4       54.94       52.98      3.58 o
   9 -10   4        3.22        5.80      3.59 o
  10 -10   4       18.27       20.69      3.25 o
 -10  -9   4        0.01        1.15      4.41 o
  -9  -9   4       17.55       19.25      4.46 o
  -8  -9   4        3.51        6.77      4.12 o
  -7  -9   4        0.68        1.63      4.02 o
  -6  -9   4       55.37       58.88      3.80 o
  -5  -9   4      194.08      204.73      5.37 o
  -4  -9   4      860.66      851.07      8.56 o
  -3  -9   4        1.70        2.85      2.51 o
  -2  -9   4      262.06      280.06      3.61 o
  -1  -9   4       72.26       77.67      3.36 o
   0  -9   4        1.77        5.09      3.09 o
   1  -9   4       24.40       20.21      3.19 o
   2  -9   4       11.78       16.81      3.32 o
   3  -9   4        9.92       10.79      3.26 o
   4  -9   4        1.67        5.15      3.05 o
   5  -9   4       36.28       40.57      3.31 o
   6  -9   4        7.84        4.01      3.27 o
   7  -9   4      111.36      115.24      3.68 o
   8  -9   4        1.39        1.95      3.42 o
   9  -9   4       42.28       39.85      3.08 o
  10  -9   4        1.07        4.93      3.58 o
 -11  -8   4        8.56       11.64      4.22 o
 -10  -8   4       32.00       39.93      4.89 o
  -9  -8   4       38.41       37.04      4.31 o
  -8  -8   4        0.39        3.44      3.99 o
  -7  -8   4        6.31        9.87      4.00 o
  -6  -8   4       39.08       30.69      3.65 o
  -5  -8   4     1131.97     1070.62     17.17 o
  -4  -8   4       16.07       19.77      3.15 o
  -3  -8   4       39.23       48.16      3.17 o
  -2  -8   4       35.46       33.49      3.07 o
  -1  -8   4      163.57      145.95      3.70 o
   0  -8   4        3.15        8.99      3.21 o
   1  -8   4      440.41      474.58      5.99 o
   2  -8   4      262.78      259.70      4.01 o
   3  -8   4       22.33       22.46      3.34 o
   4  -8   4       28.51       28.47      3.72 o
   5  -8   4       53.91       57.26      3.37 o
   6  -8   4        3.48        0.85      3.30 o
   7  -8   4      126.43      121.16      3.40 o
   8  -8   4        4.53        6.57      3.84 o
   9  -8   4       22.18       22.21      3.54 o
  10  -8   4       17.83       23.15      2.92 o
  11  -8   4        0.85        2.59      3.45 o
 -12  -7   4       28.65       35.14     12.41 o
 -11  -7   4        2.74        0.97      4.29 o
 -10  -7   4       12.30       13.45      4.01 o
  -9  -7   4       48.85       49.43      3.97 o
  -8  -7   4      426.24      405.64      4.98 o
  -7  -7   4      141.65      146.52      4.87 o
  -6  -7   4     1161.11     1103.05      7.22 o
  -5  -7   4        4.06        3.33      3.01 o
  -4  -7   4       31.45       33.66      2.84 o
  -3  -7   4       53.69       52.14      3.20 o
  -2  -7   4      233.91      257.43      3.39 o
  -1  -7   4     2891.29     3004.29     24.39 o
   0  -7   4       78.40       87.99      3.10 o
   1  -7   4      238.01      248.72      3.31 o
   2  -7   4      150.19      177.38      3.71 o
   3  -7   4     1333.37     1370.15      7.61 o
   4  -7   4      435.48      424.44     10.83 o
   5  -7   4      119.25      104.56      3.50 o
   6  -7   4       17.28       19.25      3.29 o
   7  -7   4      144.43      142.25      3.96 o
   8  -7   4        7.94        5.30      3.43 o
   9  -7   4       28.72       33.28      3.25 o
  10  -7   4       16.24       19.37      2.89 o
  11  -7   4       16.28       14.99      3.47 o
 -12  -6   4        1.24        1.85      4.38 o
 -11  -6   4        1.88        0.79      3.95 o
 -10  -6   4        8.23       12.32      3.63 o
  -9  -6   4       37.57       44.51      3.51 o
  -8  -6   4       21.75       26.27      3.58 o
  -7  -6   4     1657.87     1588.51      8.97 o
  -6  -6   4       28.32       27.65      4.04 o
  -5  -6   4       12.58       13.00      3.68 o
  -4  -6   4       53.59       54.72      3.36 o
  -3  -6   4      292.27      332.59      4.24 o
  -2  -6   4      936.75      985.92      7.43 o
  -1  -6   4      317.31      294.22      4.26 o
   0  -6   4      253.00      236.63      6.25 o
   1  -6   4       51.18       63.71      2.82 o
   2  -6   4      487.69      527.09     13.32 o
   3  -6   4      229.58      202.66      4.89 o
   4  -6   4        5.06        8.74      3.28 o
   5  -6   4        6.30        5.44      3.24 o
   6  -6   4       29.62       29.71      3.37 o
   7  -6   4        8.06       12.33      3.27 o
   8  -6   4       27.27       30.04      3.18 o
   9  -6   4       67.82       60.72      2.92 o
  10  -6   4        0.03        3.55      3.11 o
  11  -6   4        0.84        4.17      3.44 o
  12  -6   4        6.92        9.43      3.65 o
 -13  -5   4      180.43      230.25      7.93 o
 -12  -5   4        5.28        7.53      4.96 o
 -11  -5   4        3.71        5.16      3.93 o
 -10  -5   4        2.17        4.76      3.59 o
  -9  -5   4        2.07        5.51      3.52 o
  -8  -5   4     1562.71     1497.93     16.37 o
  -7  -5   4      298.16      277.59      5.06 o
  -6  -5   4      104.43       92.80      3.90 o
  -5  -5   4       38.94       34.53      3.77 o
  -4  -5   4      449.12      453.05      5.63 o
  -3  -5   4     3130.40     3215.11     33.01 o
  -2  -5   4      187.23      202.18      4.00 o
  -1  -5   4      645.29      728.43     13.96 o
   0  -5   4       19.72       11.94      2.97 o
   1  -5   4        3.35        1.39      3.53 o
   2  -5   4      173.63      186.45      5.15 o
   3  -5   4       52.15       61.49      3.76 o
   4  -5   4       32.95       32.53      2.84 o
   5  -5   4      167.78      182.16      3.90 o
   6  -5   4       93.41       81.74      4.04 o
   7  -5   4       12.21       14.84      3.07 o
   8  -5   4       12.72       11.94      3.08 o
   9  -5   4       12.45       16.96      2.77 o
  10  -5   4        0.01        0.43      3.23 o
  11  -5   4       11.71       10.26      3.01 o
  12  -5   4       46.03       41.28      4.43 o
 -13  -4   4      104.44      109.69      8.35 o
 -12  -4   4       89.21       95.43      5.23 o
 -11  -4   4       60.35       65.57      4.40 o
 -10  -4   4       15.28       15.63      3.87 o
  -9  -4   4      567.32      585.94      5.76 o
  -8  -4   4       29.62       31.62      3.85 o
  -7  -4   4       68.59       69.73      4.10 o
  -6  -4   4       34.32       39.61      3.77 o
  -5  -4   4      230.32      260.22      4.50 o
  -4  -4   4        5.32        4.33      3.48 o
  -3  -4   4      689.77      710.88      6.74 o
  -2  -4   4       18.93       25.02      3.15 o
  -1  -4   4     2142.06     2091.30      9.60 o
   0  -4   4      386.57      377.38      5.14 o
   1  -4   4       44.71       35.85      3.32 o
   2  -4   4      232.11      223.07      4.75 o
   3  -4   4      426.24      383.60      5.78 o
   4  -4   4       46.37       29.89      3.92 o
   5  -4   4       22.13       15.60      3.54 o
   6  -4   4       52.00       60.21      3.11 o
   7  -4   4       16.55       21.23      3.07 o
   8  -4   4      136.89      136.20      3.48 o
   9  -4   4       47.80       50.07      3.33 o
  10  -4   4       44.61       47.57      3.77 o
  11  -4   4       80.25       79.13      6.98 o
  12  -4   4        0.14        1.60      4.21 o
 -13  -3   4        8.81        4.70      6.38 o
 -12  -3   4       16.68       15.22      5.89 o
 -11  -3   4        3.47        3.78      4.56 o
 -10  -3   4       15.18       18.15      3.95 o
  -9  -3   4      245.82      234.31      5.00 o
  -8  -3   4      889.98      847.47      6.45 o
  -7  -3   4      180.02      197.06      4.13 o
  -6  -3   4        0.01        2.12      3.18 o
  -5  -3   4       88.83       74.89      3.79 o
  -4  -3   4      164.88      165.54      4.56 o
  -3  -3   4      394.48      376.93      6.14 o
  -2  -3   4      339.80      341.67      5.93 o
  -1  -3   4      745.76      683.47      6.48 o
   0  -3   4      683.80      662.91      7.64 o
   1  -3   4     1619.32     1532.70     16.50 o
   2  -3   4     8232.25     8063.95     52.82 o
   3  -3   4      156.31      173.53      4.11 o
   4  -3   4        0.60        4.59      3.49 o
   5  -3   4      358.75      406.89      9.53 o
   6  -3   4      313.58      319.31     11.77 o
   7  -3   4       72.65       62.68      3.26 o
   8  -3   4      237.15      239.43      5.21 o
   9  -3   4        0.04        1.10      2.84 o
  10  -3   4       14.99       15.76      3.29 o
  11  -3   4      262.88      276.13      4.98 o
  12  -3   4       18.90       17.57      4.34 o
 -13  -2   4        0.12        4.56      6.10 o
 -12  -2   4        3.85        9.26      5.68 o
 -11  -2   4        0.03        3.85      4.87 o
 -10  -2   4       81.06       70.79      4.15 o
  -9  -2   4      183.72      168.20      4.58 o
  -8  -2   4       94.97       84.04      4.18 o
  -7  -2   4       56.47       64.40      3.31 o
  -6  -2   4        6.62        6.97      2.92 o
  -5  -2   4      251.56      289.68      4.08 o
  -4  -2   4      285.46      291.48      5.63 o
  -3  -2   4      172.98      199.42      5.33 o
  -2  -2   4       50.74       49.48      4.10 o
  -1  -2   4      942.82      929.24      7.33 o
   0  -2   4      834.63      801.55      6.65 o
   1  -2   4     2678.24     2721.97     21.67 o
   2  -2   4        5.22        9.96      3.86 o
   3  -2   4        0.47        2.37      3.47 o
   4  -2   4      861.97      891.66      9.23 o
   5  -2   4     2070.19     1975.22     15.31 o
   6  -2   4       14.29       21.76      3.09 o
   7  -2   4       84.15       93.03      3.81 o
   8  -2   4      174.00      183.76      5.31 o
   9  -2   4       17.03       13.55      3.94 o
  10  -2   4      113.07      126.80      4.44 o
  11  -2   4      347.18      344.01      4.62 o
  12  -2   4       13.11       17.29      4.41 o
 -14  -1   4       54.30       52.32      6.45 o
 -13  -1   4       51.87       54.42      6.31 o
 -12  -1   4        7.79        6.45      5.68 o
 -11  -1   4       23.13       20.35      4.76 o
 -10  -1   4      253.15      262.78      5.06 o
  -9  -1   4      441.06      426.05      5.44 o
  -8  -1   4      416.38      427.59      4.68 o
  -7  -1   4      166.09      157.04      4.27 o
  -6  -1   4       13.81       16.34      3.61 o
  -5  -1   4     1599.12     1829.55     27.07 o
  -4  -1   4     2232.13     2240.35     11.28 o
  -3  -1   4       51.73       38.34      4.86 o
  -2  -1   4     1195.84     1152.25      8.20 o
  -1  -1   4     1265.30     1196.87      7.51 o
   0  -1   4    46941.25    38663.00   1087.17 o
   1  -1   4     1609.31     1615.84      7.41 o
   2  -1   4      151.36      192.66      3.95 o
   3  -1   4      789.09      938.07     10.21 o
   4  -1   4      345.96      371.66      7.58 o
   5  -1   4      210.71      233.51      4.63 o
   6  -1   4      482.44      474.05      7.91 o
   7  -1   4       15.70       21.80      4.20 o
   8  -1   4      143.55      134.94      6.03 o
   9  -1   4      322.62      343.27      6.77 o
  10  -1   4      536.25      538.70      8.28 o
  11  -1   4      358.23      355.74      5.32 o
  12  -1   4        7.77        9.03      3.58 o
 -14   0   4        8.64       16.90      6.73 o
 -13   0   4       22.84       30.30      6.03 o
 -12   0   4       63.47       53.51      6.31 o
 -11   0   4       76.24       74.04      4.85 o
 -10   0   4      346.53      335.10      5.36 o
  -9   0   4      310.25      347.81      5.37 o
  -8   0   4        4.76        4.08      3.69 o
  -7   0   4      107.72      113.58      4.14 o
  -6   0   4       42.04       43.82      3.68 o
  -5   0   4      351.59      363.22      6.76 o
  -4   0   4      221.92      263.11      5.71 o
  -3   0   4     1813.58     1837.30     15.01 o
  -2   0   4      111.47      113.75      5.75 o
  -1   0   4      120.08      108.88      4.40 o
   0   0   4     3388.81     3373.88     10.41 o
   1   0   4       61.94       64.57      4.53 o
   2   0   4     4408.35     4239.98     21.35 o
   3   0   4      162.86      153.73      3.62 o
   4   0   4       37.95       53.51      3.10 o
   5   0   4       34.08       33.58      3.16 o
   6   0   4      129.32      132.20      4.38 o
   7   0   4      209.04      207.15      5.06 o
   8   0   4        0.07       -0.07      3.93 o
   9   0   4       52.31       57.27      3.59 o
  10   0   4      270.27      276.35      5.33 o
  11   0   4       17.82       21.50      3.46 o
  12   0   4        0.00       -1.79      4.87 o
 -14   1   4        8.61        7.86      6.31 o
 -13   1   4       67.48       73.99      6.45 o
 -12   1   4       51.63       50.22      4.63 o
 -11   1   4       11.74       10.53      7.07 o
 -10   1   4      215.89      230.76      5.01 o
  -9   1   4       52.76       50.88      4.77 o
  -8   1   4       20.77       21.30      3.76 o
  -7   1   4      699.45      758.52      6.03 o
  -6   1   4      187.12      198.73      4.15 o
  -5   1   4      630.77      659.62      5.63 o
  -4   1   4      973.41      998.03     13.48 o
  -3   1   4     2005.13     1893.83     11.40 o
  -2   1   4      323.53      362.73      9.26 o
  -1   1   4     8620.31     8717.84     37.84 o
   0   1   4     1518.94     1495.51      7.93 o
   1   1   4       40.93       50.56      3.86 o
   2   1   4       46.86       79.84      3.52 o
   3   1   4       68.37       61.46      2.89 o
   4   1   4      102.00      117.42      3.45 o
   5   1   4       15.37       18.41      3.05 o
   6   1   4       86.29       96.23      3.13 o
   7   1   4      169.00      185.56      4.96 o
   8   1   4     1366.28     1374.35      9.96 o
   9   1   4     1097.32     1163.03      9.68 o
  10   1   4        8.28        8.47      3.62 o
  11   1   4       73.89       67.14      4.38 o
  12   1   4        0.11        4.15      4.80 o
 -14   2   4       11.84        6.73      6.38 o
 -13   2   4       48.93       43.13      6.17 o
 -11   2   4       67.26       67.17      4.40 o
 -10   2   4      149.11      149.74      3.54 o
  -9   2   4      171.57      170.00      3.64 o
  -8   2   4        3.98        4.91      3.02 o
  -7   2   4     1787.20     1754.26     17.56 o
  -6   2   4       20.27       18.52      3.33 o
  -5   2   4      892.17     1004.15      8.55 o
  -4   2   4      332.01      310.31      4.66 o
  -3   2   4       87.73       80.55      3.65 o
  -2   2   4      712.59      705.97      7.00 o
  -1   2   4      741.50      687.78      7.02 o
   0   2   4      765.16      738.67      6.02 o
   1   2   4      316.07      345.81      4.37 o
   2   2   4       40.00       34.69      2.68 o
   3   2   4     1064.32     1122.89      8.60 o
   4   2   4       39.03       49.04      3.64 o
   5   2   4       43.95       47.92      3.19 o
   6   2   4       34.78       26.69      2.90 o
   7   2   4      130.21      113.01      3.78 o
   8   2   4     1116.88     1167.92     27.72 o
   9   2   4       62.62       73.78      6.17 o
  10   2   4       32.86       38.91      4.29 o
  11   2   4      323.52      305.42     11.61 o
  12   2   4       18.44       19.59      4.73 o
 -14   3   4        0.33        3.79      6.31 o
 -13   3   4       91.04       86.26      6.66 o
 -12   3   4       43.06       42.50      4.63 o
 -11   3   4      109.57      107.50      3.65 o
 -10   3   4      100.84      106.32      3.42 o
  -9   3   4        8.56        9.48      2.92 o
  -8   3   4      146.83      136.07      3.63 o
  -7   3   4        0.05        4.35      2.75 o
  -6   3   4      477.75      518.45      4.18 o
  -5   3   4      104.63       94.47      3.30 o
  -4   3   4     2028.48     1989.83     19.79 o
  -3   3   4       16.54       28.79      3.83 o
  -2   3   4      268.64      284.26      4.74 o
  -1   3   4       14.39       17.16      3.91 o
   0   3   4       38.44       37.20      3.46 o
   1   3   4      373.43      363.98      4.19 o
   2   3   4       24.58       20.61      3.08 o
   3   3   4      131.88      146.07      3.15 o
   4   3   4      163.14      163.15      3.14 o
   5   3   4      227.78      228.06      3.54 o
   6   3   4      396.84      368.83      4.52 o
   7   3   4      171.73      172.95      3.85 o
   8   3   4       60.12       57.85      4.55 o
   9   3   4      342.24      341.62      7.15 o
  10   3   4       49.24       49.13      4.70 o
  11   3   4       52.74       59.61      6.63 o
  12   3   4        3.13        2.86      3.88 o
 -14   4   4        6.12       13.26      6.52 o
 -13   4   4       23.27       20.08      4.97 o
 -12   4   4        1.99        1.01      4.05 o
 -11   4   4       12.99       10.61      3.06 o
 -10   4   4      130.66      114.69      3.45 o
  -9   4   4      272.67      288.44      4.62 o
  -8   4   4       14.85       22.42      2.88 o
  -7   4   4      964.24     1002.92      6.44 o
  -6   4   4        0.17        1.14      2.79 o
  -5   4   4     9223.90     9193.94     19.77 o
  -4   4   4       53.48       56.49      3.17 o
  -3   4   4     1260.04     1361.90     12.47 o
  -2   4   4      336.52      396.21      6.72 o
  -1   4   4      886.08      930.62      6.02 o
   0   4   4       14.31       32.42      3.28 o
   1   4   4       48.17       54.91      3.82 o
   2   4   4       13.56       13.02      2.73 o
   3   4   4       66.73       47.18      2.78 o
   4   4   4      545.33      599.20      4.48 o
   5   4   4      383.88      379.55      4.73 o
   6   4   4      302.95      314.94      5.92 o
   7   4   4      129.39      125.61      3.14 o
   8   4   4      182.74      182.65      3.83 o
   9   4   4      211.88      199.64     15.78 o
  10   4   4       77.19       71.37      4.87 o
  11   4   4        0.08        3.15      4.68 o
 -13   5   4       16.64       15.79      4.43 o
 -12   5   4       21.03       19.18      3.88 o
 -11   5   4       94.26       90.61      4.02 o
 -10   5   4        6.13        6.53      2.99 o
  -9   5   4      739.83      750.14      4.76 o
  -8   5   4      320.43      324.89      6.52 o
  -7   5   4       20.55       22.10      2.84 o
  -6   5   4      246.15      265.98      3.46 o
  -5   5   4      735.83      776.96      5.14 o
  -4   5   4     1033.76     1107.51     13.97 o
  -3   5   4     4180.31     4348.91     28.02 o
  -2   5   4      151.52      136.01      3.43 o
  -1   5   4     1085.86     1137.27     14.59 o
   0   5   4      573.89      614.26      4.39 o
   1   5   4     2295.95     2346.88     11.51 o
   2   5   4      570.66      591.19      6.52 o
   3   5   4       16.66       14.85      2.60 o
   4   5   4       83.12       66.48      3.08 o
   5   5   4      239.29      229.60      3.67 o
   6   5   4      233.13      230.59      3.58 o
   7   5   4       13.99       16.98      3.08 o
   8   5   4        1.56        3.10      2.71 o
   9   5   4       19.41       17.96      3.36 o
  10   5   4        0.02        1.40      4.76 o
  11   5   4       31.58       19.79      8.28 o
 -13   6   4       35.08       39.66      4.40 o
 -12   6   4       27.78       25.00      4.06 o
 -11   6   4      111.01      111.22      3.03 o
 -10   6   4       13.52       19.13      2.94 o
  -9   6   4        0.88        2.23      2.80 o
  -8   6   4      366.58      347.69      3.65 o
  -7   6   4      234.98      232.07      4.05 o
  -6   6   4      105.60       79.66      3.04 o
  -5   6   4       19.96       20.18      2.81 o
  -4   6   4      102.22       97.06      2.93 o
  -3   6   4      885.59      872.87      5.80 o
  -2   6   4     1661.99     1838.55     12.20 o
  -1   6   4        6.59       10.75      2.76 o
   0   6   4        1.21        1.37      2.37 o
   1   6   4     1214.12     1399.70     15.44 o
   2   6   4       19.29       23.68      2.84 o
   3   6   4       54.23       45.04      2.96 o
   4   6   4      260.42      229.69      3.19 o
   5   6   4      519.17      482.96      4.23 o
   6   6   4        3.60        1.92      2.75 o
   7   6   4       81.91       77.18      3.04 o
   8   6   4       23.95       21.64      2.83 o
   9   6   4       29.42       27.54      3.22 o
  10   6   4       13.34        7.73      3.59 o
  11   6   4        1.21        2.36      5.25 o
 -13   7   4       12.99       12.70      4.35 o
 -12   7   4       17.74       16.32      3.79 o
 -11   7   4        2.02        3.25      2.78 o
 -10   7   4       29.72       32.72      2.59 o
  -9   7   4      121.52      123.45      3.09 o
  -8   7   4     1112.75     1152.17     17.86 o
  -7   7   4       16.73       22.56      2.81 o
  -6   7   4      312.95      291.50      5.77 o
  -5   7   4        0.95        0.80      3.84 o
  -4   7   4      277.95      312.35      3.42 o
  -3   7   4      184.97      205.06      3.67 o
  -2   7   4        2.62        3.44      2.74 o
  -1   7   4      964.27      903.78     11.89 o
   0   7   4       23.17       29.02      2.87 o
   1   7   4       38.81       30.42      2.43 o
   2   7   4      745.69      709.66      7.64 o
   3   7   4       69.89       76.04      2.72 o
   4   7   4      374.88      364.30     11.00 o
   5   7   4        2.31        5.44      2.67 o
   6   7   4      143.58      126.21      3.00 o
   7   7   4       18.42       23.51      2.94 o
   8   7   4       20.69       18.34      2.65 o
   9   7   4        0.36        2.90      3.03 o
  10   7   4        0.00       -0.40      4.25 o
 -12   8   4       47.39       44.27      3.70 o
 -11   8   4        0.94       -0.32      3.06 o
 -10   8   4        8.66        7.61      2.94 o
  -9   8   4       14.69       13.09      2.55 o
  -8   8   4      397.37      390.66      3.72 o
  -7   8   4      568.27      513.91     11.45 o
  -6   8   4       92.31       98.78      3.79 o
  -5   8   4       14.62       13.14      2.80 o
  -4   8   4      293.22      306.63      7.94 o
  -3   8   4      152.09      136.99      3.15 o
  -2   8   4      115.32       96.82      3.51 o
  -1   8   4      343.39      434.13     11.85 o
   0   8   4        0.49        0.74      2.39 o
   1   8   4      799.26      800.85     11.80 o
   2   8   4      301.76      287.48      4.14 o
   3   8   4     1021.06      983.54      9.04 o
   4   8   4      305.38      290.56      4.14 o
   5   8   4      189.33      178.54      6.29 o
   6   8   4      125.45      105.69      2.69 o
   7   8   4       96.44       91.21      3.28 o
   8   8   4        0.00        0.33      3.02 o
   9   8   4        0.65        1.55      2.94 o
  10   8   4       21.55       23.29      6.23 o
 -12   9   4        4.08        5.06      3.81 o
 -11   9   4        1.65        0.67      3.03 o
 -10   9   4       43.64       45.16      3.38 o
  -9   9   4       31.27       25.76      2.63 o
  -8   9   4       14.12       12.03      2.92 o
  -7   9   4      445.34      467.46      7.05 o
  -6   9   4       63.00       79.36      2.98 o
  -5   9   4        0.80        2.32      2.22 o
  -4   9   4        7.09       10.35      2.18 o
  -3   9   4        7.76       10.42      2.43 o
  -2   9   4      369.54      356.74      8.47 o
  -1   9   4      515.52      465.85      6.17 o
   0   9   4       68.85       61.30      3.06 o
   1   9   4        1.54        5.86      2.61 o
   2   9   4      300.24      293.70      3.58 o
   3   9   4      342.45      357.51      4.25 o
   4   9   4      101.16       96.88      3.23 o
   5   9   4      170.86      133.76      3.27 o
   6   9   4        0.07        0.84      3.05 o
   7   9   4        3.51        3.16      3.15 o
   8   9   4       39.67       41.86      6.93 o
   9   9   4        4.14        3.39      3.26 o
 -11  10   4        1.49        3.92      3.10 o
 -10  10   4       10.33       12.90      3.13 o
  -9  10   4      156.16      130.06      3.02 o
  -8  10   4       72.98       67.82      2.74 o
  -7  10   4       24.69       28.24      2.81 o
  -6  10   4      210.75      193.80      4.62 o
  -5  10   4        7.77       10.75      2.85 o
  -4  10   4      108.80      102.65      3.07 o
  -3  10   4      225.37      211.98      3.21 o
  -2  10   4      294.25      274.28      4.38 o
  -1  10   4      814.19      774.89     10.73 o
   0  10   4      221.11      213.27      5.37 o
   1  10   4      203.01      199.83      3.27 o
   2  10   4       26.89       32.03      3.73 o
   3  10   4       91.11      104.18      4.48 o
   4  10   4      172.52      158.12      4.42 o
   5  10   4        0.71        2.60      2.75 o
   6  10   4       42.27       32.30      4.22 o
   7  10   4      135.73      135.39     13.21 o
   8  10   4       25.00       26.74      5.50 o
 -11  11   4       14.92       11.63      2.90 o
 -10  11   4        0.57       -0.04      2.75 o
  -9  11   4        0.38        1.61      2.64 o
  -8  11   4        6.99        6.73      2.22 o
  -7  11   4       38.07       38.13      2.86 o
  -6  11   4       10.51       13.98      2.78 o
  -5  11   4        1.73        5.04      2.85 o
  -4  11   4      122.50      118.87      3.10 o
  -3  11   4       38.09       33.50      2.89 o
  -2  11   4        0.22        3.97      3.03 o
  -1  11   4       20.77       22.92      3.24 o
   0  11   4        0.57        6.33      2.98 o
   1  11   4        0.82        2.19      2.92 o
   2  11   4        0.73        3.23      2.82 o
   3  11   4        1.46        9.19      3.04 o
   4  11   4       58.44       42.30      3.25 o
   5  11   4       90.78       81.57      3.47 o
   6  11   4       21.79       25.43      3.23 o
   7  11   4        5.94        9.54      2.92 o
 -10  12   4        3.51        7.08      3.20 o
  -9  12   4        0.20        3.78      3.07 o
  -8  12   4        2.96        3.15      2.95 o
  -7  12   4       23.36       20.18      2.87 o
  -6  12   4       33.69       30.63      2.89 o
  -5  12   4        4.19        4.39      2.87 o
  -4  12   4        1.38        4.55      2.33 o
  -3  12   4        0.31        7.48      2.52 o
  -2  12   4        9.76        8.08      2.31 o
  -1  12   4        1.32        0.16      2.86 o
   0  12   4       11.64        6.05      2.58 o
   1  12   4       56.54       58.81      3.06 o
   2  12   4       90.90       77.51      3.03 o
   3  12   4        5.29        7.99      3.04 o
   4  12   4        7.66       13.89      3.16 o
   5  12   4       14.54       13.71      3.22 o
   6  12   4       16.19       18.44      3.38 o
  -9  13   4       60.73       58.61      3.30 o
  -8  13   4        0.12        2.07      2.28 o
  -7  13   4       21.85       19.98      2.53 o
  -6  13   4       20.44       24.37      2.65 o
  -5  13   4       18.22       27.05      2.98 o
  -4  13   4      100.43       90.55      3.62 o
  -3  13   4        0.25        0.64      3.28 o
  -2  13   4        6.64        6.88      2.57 o
  -1  13   4       82.92       81.11      3.05 o
   0  13   4       41.45       50.68      3.24 o
   1  13   4       13.56       13.72      2.67 o
   2  13   4       31.12       34.64      2.76 o
   3  13   4        8.96       11.20      2.71 o
   4  13   4        2.87        6.83      3.27 o
   5  13   4       24.68       33.64      3.26 o
  -7  14   4        5.67        4.95      2.76 o
  -6  14   4        6.05        2.61      2.80 o
  -5  14   4       35.10       36.04      2.63 o
  -4  14   4       22.35       22.41      2.96 o
  -3  14   4        1.82        1.97      2.97 o
  -2  14   4       22.42       22.06      2.72 o
  -1  14   4       22.07       31.38      2.78 o
   0  14   4        7.89        7.07      2.51 o
   1  14   4       22.15       28.75      3.16 o
   2  14   4        6.57        9.86      3.17 o
   3  14   4       32.10       43.88      3.48 o
  -4  15   4        7.56        9.82      3.66 o
  -3  15   4        1.87        3.61      3.08 o
  -2  15   4       32.72       38.96      2.72 o
  -1  15   4       18.90       19.03      2.83 o
   0  15   4        2.17        4.02      3.17 o
  -1 -15   5        0.62        3.71      3.29 o
   0 -15   5       35.48       35.09      3.23 o
   1 -15   5        0.37        5.42      3.18 o
   2 -15   5       34.33       32.48      3.83 o
  -4 -14   5        5.88        4.11      3.38 o
  -3 -14   5       12.91       14.64      3.41 o
  -2 -14   5       28.01       26.84      2.93 o
  -1 -14   5       39.07       37.50      2.84 o
   0 -14   5        5.65       10.40      2.96 o
   1 -14   5        8.23        5.87      3.50 o
   2 -14   5      146.98      142.55      3.16 o
   3 -14   5       30.88       32.80      3.21 o
   4 -14   5       14.00       16.66      3.67 o
   5 -14   5       41.49       38.86      4.83 o
  -6 -13   5        0.08       -0.46      3.31 o
  -5 -13   5        2.63        7.27      3.26 o
  -4 -13   5       14.43       17.92      2.86 o
  -3 -13   5      195.89      188.75     10.34 o
  -2 -13   5      120.50      105.04      4.36 o
  -1 -13   5      407.15      396.03      8.24 o
   0 -13   5       21.45       23.69      3.33 o
   1 -13   5      167.87      161.45      4.83 o
   2 -13   5      106.94      107.19      5.86 o
   3 -13   5        7.72        3.50      3.75 o
   4 -13   5      189.97      188.69      3.97 o
   5 -13   5        0.23        4.77      4.84 o
   6 -13   5        5.11        5.55      3.60 o
  -7 -12   5        0.44        5.22      4.54 o
  -6 -12   5        2.39        2.98      3.82 o
  -5 -12   5       12.80       15.47      3.92 o
  -4 -12   5      135.56      120.56      4.23 o
  -3 -12   5       31.54       38.48      3.17 o
  -2 -12   5       66.78       66.14      2.80 o
  -1 -12   5      118.56      132.89      3.64 o
   0 -12   5        0.40       -2.83      2.74 o
   1 -12   5      204.75      201.70      3.83 o
   2 -12   5       46.28       51.60      3.07 o
   3 -12   5       45.54       40.31      3.57 o
   4 -12   5      109.26      119.27      3.36 o
   5 -12   5        6.71        8.89      2.98 o
   6 -12   5       51.60       48.08      3.58 o
   7 -12   5       11.78       11.30      3.12 o
   8 -12   5        0.47        2.03      3.65 o
  -9 -11   5        5.54       10.63      4.54 o
  -8 -11   5       17.84       23.35      4.54 o
  -7 -11   5       37.68       42.93      8.10 o
  -6 -11   5       17.37       14.47      3.41 o
  -5 -11   5        1.36        3.81      3.22 o
  -4 -11   5       88.82       90.38      2.98 o
  -3 -11   5        0.00        0.60      3.14 o
  -2 -11   5      134.60      134.11      3.49 o
  -1 -11   5      372.12      396.40      8.40 o
   0 -11   5       21.15       23.73      2.85 o
   1 -11   5      126.62      130.94      3.14 o
   2 -11   5       68.03       65.32      3.10 o
   3 -11   5       66.23       67.21      3.94 o
   4 -11   5        4.96        6.12      3.45 o
   5 -11   5        2.15        5.70      2.99 o
   6 -11   5      161.34      170.30      5.67 o
   7 -11   5       30.30       31.25      3.10 o
   8 -11   5      216.31      206.97      7.37 o
   9 -11   5       20.75       20.81      3.22 o
  -9 -10   5        9.48       11.88      4.39 o
  -8 -10   5       26.49       27.16      4.31 o
  -7 -10   5        0.85       -0.22      4.24 o
  -6 -10   5      281.21      273.16      4.47 o
  -5 -10   5       25.98       29.11      3.30 o
  -4 -10   5      104.39      102.16      3.23 o
  -3 -10   5       27.74       27.31      2.75 o
  -2 -10   5      721.10      730.61      7.70 o
  -1 -10   5        0.34        5.39      2.76 o
   0 -10   5        0.99        2.94      3.22 o
   1 -10   5       41.29       45.45      3.34 o
   2 -10   5       65.30       68.94      3.44 o
   3 -10   5       18.95       19.27      3.36 o
   4 -10   5       47.41       45.29      3.26 o
   5 -10   5        0.69        1.03      3.22 o
   6 -10   5      185.95      186.50      5.52 o
   7 -10   5      371.06      395.03     10.67 o
   8 -10   5       57.37       48.56      3.18 o
   9 -10   5       14.17       17.35      4.14 o
 -10  -9   5        5.47        6.09      4.46 o
  -9  -9   5       52.01       48.73      4.61 o
  -8  -9   5        4.08        2.78      4.09 o
  -7  -9   5        1.71        8.10      4.09 o
  -6  -9   5       11.17       17.90      3.30 o
  -5  -9   5      420.67      420.61      7.37 o
  -4  -9   5      223.14      228.09      3.74 o
  -3  -9   5       19.52       19.11      2.72 o
  -2  -9   5       60.48       61.69      5.71 o
  -1  -9   5        4.23        6.55      2.76 o
   0  -9   5      144.52      142.99      3.50 o
   1  -9   5       74.71       75.17      2.77 o
   2  -9   5        3.50       10.89      3.20 o
   3  -9   5        4.28        4.71      3.79 o
   4  -9   5        5.56       10.95      2.77 o
   5  -9   5       13.45       15.39      2.78 o
   6  -9   5       85.81       91.20      3.59 o
   7  -9   5        1.24        1.36      3.29 o
   8  -9   5      169.02      172.58      4.26 o
   9  -9   5       56.48       57.15      3.77 o
  10  -9   5        0.10        5.24      2.80 o
 -11  -8   5        4.27        1.99      4.94 o
 -10  -8   5        1.00        9.63      4.34 o
  -9  -8   5       11.02        9.89      4.23 o
  -8  -8   5      547.13      532.03      7.68 o
  -7  -8   5      528.08      525.06      5.83 o
  -6  -8   5      414.54      421.29      6.80 o
  -5  -8   5      141.36      143.99      3.62 o
  -4  -8   5      100.30       99.17      3.42 o
  -3  -8   5       81.84       80.21      3.33 o
  -2  -8   5        2.26        1.68      2.76 o
  -1  -8   5       35.53       24.97      2.79 o
   0  -8   5      290.09      258.98      6.21 o
   1  -8   5       15.56       22.10      2.95 o
   2  -8   5      461.65      480.50      4.41 o
   3  -8   5       33.95       44.47      3.33 o
   4  -8   5       35.96       36.37      3.30 o
   5  -8   5      618.48      664.06     18.37 o
   6  -8   5       42.59       46.40      3.45 o
   7  -8   5       33.66       36.56      4.61 o
   8  -8   5      151.55      165.09      3.11 o
   9  -8   5        0.42       -1.38      2.87 o
  10  -8   5        3.16        4.94      3.38 o
  11  -8   5        1.22        1.92      3.09 o
 -12  -7   5       44.80       47.43     10.64 o
 -11  -7   5        6.68        8.65      4.41 o
 -10  -7   5        0.01        2.80      3.90 o
  -9  -7   5       34.91       33.11      3.71 o
  -8  -7   5        3.50        9.35      4.04 o
  -7  -7   5        0.75        4.20      4.98 o
  -6  -7   5     4901.54     4754.01     16.71 o
  -5  -7   5      148.03      155.69      3.57 o
  -4  -7   5      389.42      392.94      4.67 o
  -3  -7   5      167.04      166.04      3.69 o
  -2  -7   5       23.39       18.96      2.55 o
  -1  -7   5      657.92      672.39     14.13 o
   0  -7   5       40.52       41.11      3.33 o
   1  -7   5       47.70       46.62      3.31 o
   2  -7   5       24.90       31.80      2.65 o
   3  -7   5      210.15      178.36      4.20 o
   4  -7   5       32.52       31.63      3.21 o
   5  -7   5      168.99      161.44      3.30 o
   6  -7   5       10.09       11.71      2.82 o
   7  -7   5      157.34      166.31      3.05 o
   8  -7   5       20.96       19.99      2.93 o
   9  -7   5        1.67        5.22      3.26 o
  10  -7   5       22.12       24.22      2.90 o
  11  -7   5       22.48       18.10      3.55 o
 -12  -6   5        1.90       -0.38      4.24 o
 -11  -6   5       16.37       12.93      4.06 o
 -10  -6   5       23.82       26.28      3.98 o
  -9  -6   5      237.59      239.55      4.93 o
  -8  -6   5        2.39        4.73      3.49 o
  -7  -6   5      247.96      261.85      4.62 o
  -6  -6   5       28.81       29.77      3.62 o
  -5  -6   5       47.20       44.95      3.17 o
  -4  -6   5       11.51       17.43      5.37 o
  -3  -6   5     1510.46     1598.89      7.81 o
  -2  -6   5      315.79      295.50     11.22 o
  -1  -6   5      103.54       98.09      4.07 o
   0  -6   5     1289.51     1390.52     27.53 o
   1  -6   5      177.76      185.57      4.09 o
   2  -6   5        3.92        3.93      3.18 o
   3  -6   5        0.60        0.32      4.04 o
   4  -6   5       31.10       40.73      2.91 o
   5  -6   5       95.11       95.24      3.43 o
   6  -6   5       12.52       15.22      2.90 o
   7  -6   5       64.00       59.85      2.93 o
   8  -6   5       47.80       46.05      3.16 o
   9  -6   5        9.56       10.89      3.16 o
  10  -6   5        4.01        6.43      2.82 o
  11  -6   5       14.33       11.03      3.06 o
 -13  -5   5        1.20        1.15      5.00 o
 -12  -5   5       62.27       81.78      4.78 o
 -11  -5   5        4.24        6.34      3.97 o
 -10  -5   5       88.92       89.12      4.45 o
  -9  -5   5       94.43       92.74      4.27 o
  -8  -5   5      929.17      957.53     14.51 o
  -7  -5   5        4.47        8.21      3.89 o
  -6  -5   5       29.97       27.62      3.57 o
  -5  -5   5       39.58       41.59      4.12 o
  -4  -5   5      296.28      274.59      6.38 o
  -3  -5   5      862.91      848.29      7.40 o
  -2  -5   5      888.62      871.14      6.28 o
  -1  -5   5      472.51      481.47      9.68 o
   0  -5   5      362.06      382.31      4.78 o
   1  -5   5       50.30       50.43      3.64 o
   2  -5   5      390.82      380.99      5.36 o
   3  -5   5      898.64      854.01     10.45 o
   4  -5   5      343.14      359.63      6.97 o
   5  -5   5       62.08       86.92      3.54 o
   6  -5   5       75.02       82.07      2.57 o
   7  -5   5      217.84      209.59      7.30 o
   8  -5   5       41.29       47.22      3.10 o
   9  -5   5        0.29        2.19      3.07 o
  10  -5   5        9.32        8.58      3.38 o
  11  -5   5        1.96        6.14      3.81 o
  12  -5   5        0.49        3.04      4.39 o
 -13  -4   5        3.27        2.25      5.36 o
 -12  -4   5        1.86        4.06      4.69 o
 -11  -4   5       28.60       27.17      3.94 o
 -10  -4   5      175.26      177.31      4.34 o
  -9  -4   5        6.34        9.29      3.61 o
  -8  -4   5      407.53      384.97      4.78 o
  -7  -4   5      484.17      467.54      5.60 o
  -6  -4   5       30.40       35.22      3.70 o
  -5  -4   5       98.15      112.15      3.60 o
  -4  -4   5      835.94      807.61     16.06 o
  -3  -4   5      128.33      154.78      4.88 o
  -2  -4   5     1542.70     1690.54     10.20 o
  -1  -4   5        0.07        5.10      3.67 o
   0  -4   5      148.28      147.81      4.13 o
   1  -4   5      333.71      371.62      5.32 o
   2  -4   5     2530.70     2481.56     12.55 o
   3  -4   5      589.20      609.23      5.33 o
   4  -4   5      206.02      196.57      3.86 o
   5  -4   5       34.52       42.14      3.48 o
   6  -4   5       21.35       19.39      3.53 o
   7  -4   5       78.94       86.72      3.27 o
   8  -4   5       64.38       64.11      3.32 o
   9  -4   5        3.60        8.67      3.11 o
  10  -4   5       15.38       14.13      3.55 o
  11  -4   5       69.67       62.65      3.78 o
  12  -4   5       13.69        9.06      3.66 o
 -13  -3   5       49.63       58.91      6.52 o
 -12  -3   5       29.11       28.20      4.50 o
 -11  -3   5        0.63        2.89      3.74 o
 -10  -3   5      281.77      267.67      4.63 o
  -9  -3   5       42.18       47.35      4.00 o
  -8  -3   5     1312.12     1326.59     12.58 o
  -7  -3   5      494.54      476.21      5.00 o
  -6  -3   5       63.03       54.95      3.25 o
  -5  -3   5      868.58      898.78      6.33 o
  -4  -3   5      517.71      525.45      5.39 o
  -3  -3   5       70.24       84.99      4.69 o
  -2  -3   5      601.23      663.73      6.55 o
  -1  -3   5        0.11       -0.43      3.72 o
   0  -3   5     1404.51     1418.17      7.34 o
   1  -3   5      219.77      189.29     11.60 o
   2  -3   5      120.66      138.36      4.02 o
   3  -3   5      296.40      278.09      4.61 o
   4  -3   5      885.43      887.12     13.21 o
   5  -3   5      175.45      167.61      3.56 o
   6  -3   5      197.50      207.19      5.28 o
   7  -3   5        9.17        9.34      3.09 o
   8  -3   5      125.42      121.65      3.89 o
   9  -3   5       36.50       42.77      3.47 o
  10  -3   5       21.69       17.56      6.14 o
  11  -3   5      166.67      171.21      4.72 o
  12  -3   5       61.99       68.87      4.58 o
 -13  -2   5        1.02        5.47      5.89 o
 -12  -2   5        8.78       11.91      4.44 o
 -11  -2   5        0.07        2.60      3.81 o
 -10  -2   5        0.72        0.75      3.58 o
  -9  -2   5       43.29       43.63      3.41 o
  -8  -2   5        0.39        4.06      3.16 o
  -7  -2   5       27.81       22.27      3.37 o
  -6  -2   5      394.63      390.08      4.80 o
  -5  -2   5      422.16      431.80      5.70 o
  -4  -2   5        3.04        5.38      4.34 o
  -3  -2   5      545.11      571.70      6.11 o
  -2  -2   5      578.98      613.90      6.06 o
  -1  -2   5       61.45       65.81      3.41 o
   0  -2   5       77.97       80.61      3.35 o
   1  -2   5      692.28      703.93      5.09 o
   2  -2   5      117.68      110.94      3.96 o
   3  -2   5     1929.15     2005.29     12.47 o
   4  -2   5     1586.03     1691.03     27.40 o
   5  -2   5       27.93       27.08      2.92 o
   6  -2   5      711.70      697.72     15.10 o
   7  -2   5       43.38       44.92      3.24 o
   8  -2   5       79.87       72.54      4.57 o
   9  -2   5       10.99       11.46      3.03 o
  10  -2   5        1.85        2.49      4.02 o
  11  -2   5       25.45       23.10      5.08 o
  12  -2   5        2.20        1.37      4.41 o
 -14  -1   5       36.87       40.33      6.66 o
 -13  -1   5       15.68       16.06      6.10 o
 -12  -1   5       27.67       28.57      4.72 o
 -11  -1   5       10.93       15.03      4.14 o
 -10  -1   5     1632.27     1542.89     18.71 o
  -9  -1   5      911.16      859.31     11.31 o
  -8  -1   5      322.42      333.36      4.73 o
  -7  -1   5        6.07       13.62      3.64 o
  -6  -1   5        3.35        7.25      3.07 o
  -5  -1   5      911.35     1001.98      7.56 o
  -4  -1   5      633.12      654.72      6.80 o
  -3  -1   5     6415.94     6273.96     16.41 o
  -2  -1   5       40.62       29.86      4.24 o
  -1  -1   5     4437.71     4313.02     20.11 o
   0  -1   5       82.40       71.38      3.32 o
   1  -1   5     3894.12     3884.55     16.12 o
   2  -1   5      116.36      106.41      3.15 o
   3  -1   5       31.35       37.36      2.80 o
   4  -1   5      213.22      200.52      6.51 o
   5  -1   5        0.02        1.07      3.28 o
   6  -1   5      165.21      171.98      3.75 o
   7  -1   5      219.15      236.62      4.86 o
   8  -1   5        0.84        2.11      3.35 o
   9  -1   5       50.27       43.62      4.09 o
  10  -1   5       67.96       68.09      3.83 o
  11  -1   5        1.55        1.60      4.26 o
  12  -1   5       52.00       53.78      7.43 o
 -14   0   5        9.93       12.27      6.38 o
 -13   0   5       12.56        8.49      5.82 o
 -12   0   5      161.26      156.13      5.18 o
 -11   0   5        2.86        5.20      4.05 o
 -10   0   5       23.88       18.27      4.09 o
  -9   0   5       82.92       83.50      3.71 o
  -8   0   5      133.81      138.69      4.51 o
  -7   0   5       47.21       53.65      3.61 o
  -6   0   5      919.83     1060.97      7.42 o
  -5   0   5      590.82      633.46      9.59 o
  -4   0   5      287.60      252.70      4.83 o
  -3   0   5       30.62       15.64      4.63 o
  -2   0   5      572.14      510.73      7.10 o
  -1   0   5      218.31      259.87      4.50 o
   0   0   5       33.89       29.45      4.14 o
   1   0   5      837.14      931.96      6.95 o
   2   0   5       34.76       40.23      3.24 o
   3   0   5       87.62      106.34      3.09 o
   4   0   5       15.17       12.12      2.67 o
   5   0   5       11.83       15.44      2.66 o
   6   0   5       18.97       26.83      3.73 o
   7   0   5       55.92       55.99      3.36 o
   8   0   5      134.40      132.70      4.94 o
   9   0   5      124.27      134.45      6.31 o
  10   0   5      187.78      180.66      4.73 o
  11   0   5       15.13       15.93      4.34 o
  12   0   5       26.94       28.23      4.03 o
 -14   1   5        6.89       11.15      6.31 o
 -13   1   5        0.40        6.45      6.03 o
 -12   1   5        2.25        7.95      4.34 o
 -11   1   5        1.69        0.39      4.13 o
 -10   1   5      288.23      274.79      4.98 o
  -9   1   5       41.96       33.75      3.84 o
  -8   1   5       85.18       88.41      3.81 o
  -7   1   5      145.74      153.35      3.84 o
  -6   1   5      571.35      603.82      5.09 o
  -5   1   5     2945.07     3047.20     45.57 o
  -4   1   5       43.07       39.64      3.62 o
  -3   1   5      720.11      682.29     10.73 o
  -2   1   5      655.06      677.52      6.89 o
  -1   1   5      481.45      480.16      5.41 o
   0   1   5       88.22       63.66      3.07 o
   1   1   5     3750.09     3716.06     57.06 o
   2   1   5        2.40        6.26      3.04 o
   3   1   5        3.39        3.11      2.96 o
   4   1   5      468.44      453.58      6.06 o
   5   1   5      935.74      890.52      7.04 o
   6   1   5        4.71        2.49      3.04 o
   7   1   5        5.40        6.50      4.02 o
   8   1   5       20.02       21.65      4.53 o
   9   1   5      105.71       91.88      4.42 o
  10   1   5       80.94       84.27      4.56 o
  11   1   5       97.54       97.23      4.76 o
  12   1   5        4.51        3.99      4.59 o
 -14   2   5        1.73        6.45      6.03 o
 -13   2   5        9.00       10.73      4.42 o
 -12   2   5       82.21       91.57      6.87 o
 -11   2   5       24.61       25.25      3.86 o
 -10   2   5      118.46      107.94      4.20 o
  -9   2   5        0.13       -0.65      3.18 o
  -8   2   5      117.93      103.79      3.61 o
  -7   2   5       89.63       94.07      3.83 o
  -6   2   5       32.38       25.03      3.29 o
  -5   2   5      788.75      890.69     12.62 o
  -4   2   5        0.56        3.52      3.53 o
  -3   2   5       17.07        5.34      4.44 o
  -2   2   5      626.58      582.38      6.37 o
  -1   2   5     1566.01     1626.69      9.21 o
   0   2   5      154.03      157.25      3.71 o
   1   2   5      171.90      173.41      3.19 o
   2   2   5      207.03      201.82      3.30 o
   3   2   5        4.43        6.74      3.33 o
   4   2   5       31.27       31.13      2.76 o
   5   2   5      645.45      663.81      5.57 o
   6   2   5       44.15       33.93      3.02 o
   7   2   5      978.86      997.24     10.02 o
   8   2   5       27.32       31.37      4.33 o
   9   2   5        0.55       -5.47      5.89 o
  10   2   5        4.37        8.84      6.03 o
  11   2   5      101.78       94.26      7.82 o
  12   2   5        7.65       10.06      3.71 o
 -14   3   5        9.42       13.40      6.38 o
 -13   3   5        0.24        1.62      7.56 o
 -12   3   5      206.38      215.61      5.76 o
 -11   3   5        0.01        2.25      3.66 o
 -10   3   5       96.73       90.43      4.47 o
  -9   3   5       45.15       49.69      3.78 o
  -8   3   5        0.13       -1.16      3.22 o
  -7   3   5       22.76       25.10      3.33 o
  -6   3   5       37.25       37.18      3.39 o
  -5   3   5      231.01      197.49      4.06 o
  -4   3   5      726.81      735.48      5.40 o
  -3   3   5      144.47      149.12      3.98 o
  -2   3   5     1488.53     1618.54      8.24 o
  -1   3   5      305.78      282.75      4.46 o
   0   3   5      556.80      618.92     10.38 o
   1   3   5      139.17      142.57      3.18 o
   2   3   5      107.71      113.56      3.27 o
   3   3   5      267.53      300.19      3.56 o
   4   3   5     2254.24     2291.45     25.56 o
   5   3   5      148.07      143.83      5.20 o
   6   3   5      162.01      162.44      6.11 o
   7   3   5      231.69      229.42      3.72 o
   8   3   5        0.02        1.29      2.96 o
   9   3   5      800.04      820.46     69.09 o
  10   3   5      190.63      197.78      6.52 o
  11   3   5       45.90       48.48      4.04 o
 -13   4   5        2.52        3.20      5.70 o
 -12   4   5      176.04      159.57      4.44 o
 -11   4   5       39.53       37.09      3.13 o
 -10   4   5       40.91       42.48      3.15 o
  -9   4   5      362.88      369.33      5.92 o
  -8   4   5        0.13        2.58      2.70 o
  -7   4   5      454.12      416.93      3.83 o
  -6   4   5     1028.86     1064.00     10.60 o
  -5   4   5      199.13      230.61      4.02 o
  -4   4   5        6.03        4.08      2.60 o
  -3   4   5        1.44        2.59      2.62 o
  -2   4   5       73.17       99.81      3.25 o
  -1   4   5      243.82      277.78      6.00 o
   0   4   5     3373.58     3310.48     54.61 o
   1   4   5      484.06      528.67     10.36 o
   2   4   5      428.14      402.78      7.26 o
   3   4   5       92.77       92.48      3.08 o
   4   4   5       40.69       44.82      2.96 o
   5   4   5      626.98      627.12      4.47 o
   6   4   5      521.93      472.11     11.21 o
   7   4   5        3.77        6.09      3.09 o
   8   4   5        0.66        4.73      2.75 o
   9   4   5      168.77      168.64     18.43 o
  10   4   5        5.75        7.43      4.28 o
  11   4   5        4.80        3.85      4.94 o
 -13   5   5       25.08       16.07      5.90 o
 -12   5   5        1.11        2.56      3.09 o
 -11   5   5      168.02      164.75      8.19 o
 -10   5   5       12.07       11.89      2.68 o
  -9   5   5      945.41      919.77      9.95 o
  -8   5   5      321.71      293.12      4.21 o
  -7   5   5        0.43        0.77      2.49 o
  -6   5   5     3463.18     3407.67     46.15 o
  -5   5   5       26.50       18.20      2.82 o
  -4   5   5       15.96       22.93      2.57 o
  -3   5   5      326.94      379.95      3.95 o
  -2   5   5       44.01       62.13      3.06 o
  -1   5   5      966.71      974.43      5.52 o
   0   5   5      276.92      302.46      3.25 o
   1   5   5       31.69       21.20      3.40 o
   2   5   5      214.13      208.42      5.34 o
   3   5   5       54.10       54.68      2.96 o
   4   5   5        4.91        6.68      2.75 o
   5   5   5       15.34       12.03      3.07 o
   6   5   5       26.67       31.10      3.05 o
   7   5   5        7.24       13.12      3.08 o
   8   5   5       94.36       92.99      3.81 o
   9   5   5       32.19       29.85      2.96 o
  10   5   5       68.01       50.85     25.97 o
  11   5   5        0.05        4.84      4.90 o
 -13   6   5      126.37      122.58      7.71 o
 -12   6   5       22.96       19.25      3.17 o
 -11   6   5        4.04        8.00      2.94 o
 -10   6   5       22.42       26.88      2.76 o
  -9   6   5        0.07        1.22      2.80 o
  -8   6   5      442.57      453.71      7.87 o
  -7   6   5      265.62      235.39      4.04 o
  -6   6   5       20.52       26.83      2.61 o
  -5   6   5       88.31       60.72      2.65 o
  -4   6   5       15.42        9.19      3.14 o
  -3   6   5      166.71      173.85      5.33 o
  -2   6   5      133.84      145.46      3.51 o
  -1   6   5      153.03      189.88      5.65 o
   0   6   5      407.22      356.21      3.32 o
   1   6   5      172.15      177.59      3.00 o
   2   6   5        3.34        7.97      2.82 o
   3   6   5       88.00       83.01      3.15 o
   4   6   5       65.96       69.81      2.85 o
   5   6   5       76.30       66.45      2.86 o
   6   6   5        1.50        4.30      2.64 o
   7   6   5      132.44      137.61      3.54 o
   8   6   5      150.29      148.31      3.18 o
   9   6   5        0.30        2.41      2.64 o
  10   6   5        0.05       -0.98      4.36 o
 -13   7   5       53.08       53.62      3.71 o
 -12   7   5        7.21        9.80      3.41 o
 -11   7   5        2.36        3.43      3.10 o
 -10   7   5        0.52        4.73      2.84 o
  -9   7   5        0.06        4.34      2.48 o
  -8   7   5     1531.79     1494.36      6.66 o
  -7   7   5       17.50       15.67      2.54 o
  -6   7   5      744.50      772.71      5.83 o
  -5   7   5       12.11       16.53      2.36 o
  -4   7   5       26.80       28.69      3.25 o
  -3   7   5      398.38      387.83     10.14 o
  -2   7   5      274.58      276.50      3.19 o
  -1   7   5       87.41       78.42      3.43 o
   0   7   5      115.95      125.36      3.10 o
   1   7   5       57.92       61.32      3.04 o
   2   7   5      223.64      242.27      3.49 o
   3   7   5      594.78      559.88      7.48 o
   4   7   5       11.44       13.18      2.61 o
   5   7   5       88.92       83.45      2.80 o
   6   7   5       12.49       17.95      2.40 o
   7   7   5       13.21       16.89      2.83 o
   8   7   5        4.26        2.24      2.71 o
   9   7   5        2.21        2.22      3.02 o
  10   7   5       20.52       16.22      5.21 o
 -12   8   5       32.19       36.19      3.08 o
 -11   8   5       15.99       20.28      2.98 o
 -10   8   5       31.42       33.17      2.57 o
  -9   8   5      131.62      111.74      3.41 o
  -8   8   5      275.53      267.70      3.26 o
  -7   8   5       93.79       92.26      2.81 o
  -6   8   5      272.09      262.84      3.95 o
  -5   8   5       41.25       41.26      2.56 o
  -4   8   5       55.44       62.83      3.19 o
  -3   8   5       55.85       65.71      4.40 o
  -2   8   5      562.94      517.02      4.18 o
  -1   8   5      488.95      516.07      4.44 o
   0   8   5       34.19       33.15      2.70 o
   1   8   5      487.53      498.59      3.92 o
   2   8   5      146.79      129.92      5.62 o
   3   8   5      662.34      654.27      4.11 o
   4   8   5      253.66      266.15      3.52 o
   5   8   5        7.50       10.81      2.96 o
   6   8   5      103.79       91.85      2.67 o
   7   8   5       22.14       26.08      2.80 o
   8   8   5        1.22        4.90      2.55 o
   9   8   5       23.47       21.66      4.02 o
 -12   9   5        6.72        4.89      3.21 o
 -11   9   5       29.22       33.43      3.27 o
 -10   9   5        6.35        7.62      2.58 o
  -9   9   5       35.17       47.85      2.74 o
  -8   9   5       22.27       20.45      2.60 o
  -7   9   5      284.93      304.31      3.50 o
  -6   9   5      282.21      271.60      7.61 o
  -5   9   5      165.43      146.77      2.85 o
  -4   9   5        0.45        6.93      3.17 o
  -3   9   5      137.08      133.96      6.20 o
  -2   9   5      437.75      470.24      8.40 o
  -1   9   5       60.92       68.68      2.90 o
   0   9   5     1178.37     1102.36     13.74 o
   1   9   5      995.98      969.68     14.54 o
   2   9   5       17.74       17.12      2.90 o
   3   9   5      196.34      189.92      3.03 o
   4   9   5       45.54       46.17      3.04 o
   5   9   5      100.74       89.17      3.38 o
   6   9   5       57.92       44.67      2.99 o
   7   9   5        1.20        2.84      3.06 o
   8   9   5        9.12        5.77      3.46 o
 -11  10   5       16.23       15.79      3.14 o
 -10  10   5        3.94       10.41      3.46 o
  -9  10   5        5.52        8.32      2.97 o
  -8  10   5        6.12       10.63      2.95 o
  -7  10   5       44.96       37.57      2.56 o
  -6  10   5       21.33       23.94      4.12 o
  -5  10   5       60.47       58.70      2.64 o
  -4  10   5       26.97       23.87      3.22 o
  -3  10   5      397.27      396.45      4.16 o
  -2  10   5       30.80       36.62      2.91 o
  -1  10   5       26.91       26.78      2.93 o
   0  10   5        3.72        5.74      2.65 o
   1  10   5       22.42       27.27      2.91 o
   2  10   5       41.02       38.94      2.81 o
   3  10   5       18.85       17.89      2.54 o
   4  10   5        2.33        1.52      2.64 o
   5  10   5        6.78        7.93      2.91 o
   6  10   5       55.64       50.80      3.26 o
   7  10   5        1.48        4.05      3.37 o
   8  10   5       42.08       46.05     10.28 o
 -10  11   5        3.25        7.98      3.25 o
  -9  11   5        0.43        3.90      2.68 o
  -8  11   5      115.98      101.66      2.62 o
  -7  11   5       65.51       48.15      2.94 o
  -6  11   5       12.21       18.26      2.29 o
  -5  11   5        1.91        2.95      2.12 o
  -4  11   5       41.14       43.54      3.35 o
  -3  11   5        2.84       13.26      3.92 o
  -2  11   5      594.40      556.79      9.79 o
  -1  11   5       43.39       35.60      2.46 o
   0  11   5      408.54      408.78      8.40 o
   1  11   5        0.38        2.83      2.57 o
   2  11   5      127.35      131.34      2.73 o
   3  11   5      180.67      170.25      3.39 o
   4  11   5       16.17       12.63      2.98 o
   5  11   5       22.28       17.67      3.07 o
   6  11   5       17.89       21.97      3.32 o
   7  11   5        3.60        5.77      3.35 o
 -10  12   5        0.50        0.64      3.23 o
  -9  12   5        3.18        7.45      3.11 o
  -8  12   5       28.91       32.10      2.47 o
  -7  12   5       22.27       20.52      2.96 o
  -6  12   5        5.52        7.66      2.37 o
  -5  12   5        1.20        1.81      3.20 o
  -4  12   5       39.87       47.28      3.44 o
  -3  12   5        9.72       11.33      3.33 o
  -2  12   5       34.48       33.82      2.89 o
  -1  12   5       29.46       30.17      3.49 o
   0  12   5        7.03        9.20      2.90 o
   1  12   5        1.72        5.44      2.60 o
   2  12   5        2.84        2.46      2.49 o
   3  12   5        3.89        2.97      2.97 o
   4  12   5        5.09        7.77      3.19 o
   5  12   5       11.96       14.11      2.93 o
  -8  13   5        0.63        3.16      3.01 o
  -7  13   5       15.18       14.92      2.66 o
  -6  13   5       27.98       35.27      2.78 o
  -5  13   5        0.35        4.64      3.48 o
  -4  13   5       13.47       15.50      2.96 o
  -3  13   5        4.64       10.04      3.36 o
  -2  13   5       13.53       17.80      2.91 o
  -1  13   5        4.88        8.42      2.93 o
   0  13   5       20.96       25.57      3.08 o
   1  13   5      248.45      250.02      3.54 o
   2  13   5        1.34        7.65      2.99 o
   3  13   5       19.31       22.26      2.93 o
   4  13   5       13.50       17.65      3.41 o
  -7  14   5        0.94        8.47      3.19 o
  -6  14   5        0.45        4.74      3.18 o
  -5  14   5       35.82       33.37      4.20 o
  -4  14   5        7.38        3.87      3.56 o
  -3  14   5       59.89       79.69      5.58 o
  -2  14   5       14.37       10.84      3.01 o
  -1  14   5       11.59       12.43      3.09 o
   0  14   5      152.36      161.08      3.24 o
   1  14   5        0.82        4.96      3.12 o
   2  14   5        0.35        1.94      2.81 o
  -3  15   5       14.35       14.29      3.66 o
  -2  15   5        3.61        6.37      3.15 o
  -4 -14   6        8.23        8.96      3.43 o
  -3 -14   6        1.29        4.71      3.28 o
  -2 -14   6       46.08       41.31      3.35 o
  -1 -14   6       85.17       87.34      3.95 o
   0 -14   6       14.30        9.75      3.60 o
   1 -14   6       19.80       21.08      3.05 o
   2 -14   6       69.02       67.04      3.70 o
   3 -14   6      301.04      324.28      6.95 o
   4 -14   6       80.85       77.31      3.50 o
  -6 -13   6       31.13       37.36      3.39 o
  -5 -13   6        1.49        2.93      3.64 o
  -4 -13   6        4.90        7.44      3.29 o
  -3 -13   6       43.58       46.85      3.77 o
  -2 -13   6       54.27       54.25      3.08 o
  -1 -13   6       73.00       65.19      3.15 o
   0 -13   6        1.94        5.38      2.58 o
   1 -13   6        2.87        5.12      3.41 o
   2 -13   6       48.44       44.31      3.77 o
   3 -13   6        0.05        4.32      3.47 o
   4 -13   6       54.53       68.76      3.26 o
   5 -13   6        6.55       11.58      2.79 o
   6 -13   6       36.71       43.92      3.83 o
  -7 -12   6       53.89       55.85      5.30 o
  -6 -12   6       30.53       31.76      3.84 o
  -5 -12   6       58.24       64.30      3.90 o
  -4 -12   6        0.05        2.57      2.93 o
  -3 -12   6       50.24       55.71      3.49 o
  -2 -12   6       59.85       64.35      3.26 o
  -1 -12   6       56.91       61.33      4.27 o
   0 -12   6       39.12       42.00      2.76 o
   1 -12   6      168.85      177.56      5.41 o
   2 -12   6      225.54      228.35      4.17 o
   3 -12   6       56.86       55.69      3.58 o
   4 -12   6        0.89        5.54      3.44 o
   5 -12   6        4.45        1.82      2.98 o
   6 -12   6       34.46       29.86      3.65 o
   7 -12   6       25.80       33.86      3.66 o
  -8 -11   6       79.40       96.84      4.66 o
  -7 -11   6        0.57       -1.47      4.22 o
  -6 -11   6       28.54       28.45      3.98 o
  -5 -11   6       21.58       22.15      3.15 o
  -4 -11   6        0.28       -0.39      3.18 o
  -3 -11   6       14.92       16.32      3.34 o
  -2 -11   6        3.37        4.87      2.96 o
  -1 -11   6       81.04       81.44      3.43 o
   0 -11   6       26.48       18.66      2.90 o
   1 -11   6        3.32        3.01      2.84 o
   2 -11   6       15.60       21.05      2.91 o
   3 -11   6       12.42        9.60      3.40 o
   4 -11   6       47.77       54.75      3.47 o
   5 -11   6        5.09        5.16      3.40 o
   6 -11   6        4.58        6.57      3.38 o
   7 -11   6       51.09       43.79      4.18 o
   8 -11   6      159.79      159.50      4.11 o
  -9 -10   6       67.37       71.09      4.66 o
  -8 -10   6        0.01        1.41      4.39 o
  -7 -10   6       54.04       43.45      4.29 o
  -6 -10   6       12.90       13.96      3.83 o
  -5 -10   6        0.16        1.62      2.60 o
  -4 -10   6      175.50      168.98      3.96 o
  -3 -10   6        4.56        5.37      2.75 o
  -2 -10   6       76.64       75.46      3.23 o
  -1 -10   6      184.08      193.47      3.67 o
   0 -10   6       59.37       58.54      2.89 o
   1 -10   6       18.09       18.17      2.81 o
   2 -10   6        9.59        2.56      3.32 o
   3 -10   6       48.08       49.37      2.72 o
   4 -10   6       77.66       75.27      3.82 o
   5 -10   6        5.65        7.53      2.98 o
   6 -10   6       54.01       58.11      3.56 o
   7 -10   6        0.00        8.33      2.98 o
   8 -10   6       59.85       57.22      4.40 o
   9 -10   6        2.49        5.92      2.84 o
 -10  -9   6       35.31       46.87      4.68 o
  -9  -9   6       51.43       51.08      4.59 o
  -8  -9   6        4.03        5.89      4.19 o
  -7  -9   6       28.55       26.02      4.52 o
  -6  -9   6      115.26      117.08      4.01 o
  -5  -9   6        3.70        5.24      2.80 o
  -4  -9   6      215.53      217.54      4.02 o
  -3  -9   6        3.32        2.77      3.12 o
  -2  -9   6        0.00       -1.29      3.18 o
  -1  -9   6      298.33      291.95      3.86 o
   0  -9   6       79.36       85.29      3.36 o
   1  -9   6       64.36       69.80      3.41 o
   2  -9   6       36.33       37.75      3.32 o
   3  -9   6       49.90       54.33      5.52 o
   4  -9   6        3.81        9.12      2.84 o
   5  -9   6       96.24       89.40      4.28 o
   6  -9   6      901.88      928.24      7.00 o
   7  -9   6      130.84      124.44      3.21 o
   8  -9   6       76.08       65.98      2.97 o
   9  -9   6       41.19       43.24      4.32 o
  10  -9   6       13.89       18.84      3.01 o
 -11  -8   6       61.09       78.22      6.42 o
 -10  -8   6        7.48       11.58      4.76 o
  -9  -8   6        2.61        5.35      4.50 o
  -8  -8   6       63.40       67.76      4.49 o
  -7  -8   6       35.45       31.39      4.10 o
  -6  -8   6       16.94       14.84      3.54 o
  -5  -8   6      245.41      256.64      4.14 o
  -4  -8   6      458.63      468.95      6.82 o
  -3  -8   6        7.85        7.18      3.09 o
  -2  -8   6       45.23       45.62      2.61 o
  -1  -8   6      221.02      221.84      3.37 o
   0  -8   6      277.18      257.83      5.68 o
   1  -8   6       93.81       87.21      2.99 o
   2  -8   6       26.35       19.04      2.90 o
   3  -8   6       79.04       81.76      3.46 o
   4  -8   6        0.36        0.95      2.47 o
   5  -8   6       10.55       17.22      3.37 o
   6  -8   6      145.33      140.80      3.22 o
   7  -8   6      112.43      110.73      3.10 o
   8  -8   6       57.83       66.98      3.13 o
   9  -8   6      149.49      153.03      5.40 o
  10  -8   6        2.39        8.27      3.27 o
 -11  -7   6        2.80        3.92      4.08 o
 -10  -7   6       19.83       21.33      4.57 o
  -9  -7   6       21.88       21.95      4.22 o
  -8  -7   6        0.71        5.26      3.89 o
  -7  -7   6       11.45       10.91      3.98 o
  -6  -7   6     1417.73     1416.49     21.14 o
  -5  -7   6        3.96        0.95      4.24 o
  -4  -7   6       61.17       71.48      3.48 o
  -3  -7   6       11.36       13.33      4.02 o
  -2  -7   6      151.62      157.17      3.73 o
  -1  -7   6      115.89      124.78      3.75 o
   0  -7   6       60.22       46.49      4.16 o
   1  -7   6       37.86       38.06      6.35 o
   2  -7   6      205.69      181.20      6.31 o
   3  -7   6        2.57       -0.88      3.42 o
   4  -7   6      109.70      117.64      3.18 o
   5  -7   6      384.68      386.77      7.58 o
   6  -7   6      155.67      149.26      2.96 o
   7  -7   6       70.80       62.88      4.48 o
   8  -7   6       28.79       31.66      3.14 o
   9  -7   6       15.04       18.22      2.72 o
  10  -7   6       19.90       17.16      3.30 o
 -12  -6   6        7.43        5.69      4.50 o
 -11  -6   6       50.62       52.56      4.09 o
 -10  -6   6        0.02        0.46      3.58 o
  -9  -6   6       37.40       41.24      4.27 o
  -8  -6   6     1180.06     1230.17      6.92 o
  -7  -6   6        1.46        1.39      3.97 o
  -6  -6   6      243.90      250.92      4.78 o
  -5  -6   6       33.21       30.02      3.37 o
  -4  -6   6      128.55      155.74      5.26 o
  -3  -6   6      362.88      356.66      5.03 o
  -2  -6   6      411.63      413.83      4.90 o
  -1  -6   6       21.43       22.12      3.45 o
   0  -6   6      468.37      455.95      4.30 o
   1  -6   6      388.41      367.39     10.17 o
   2  -6   6       97.45       76.44      3.51 o
   3  -6   6       10.72       17.06      3.27 o
   4  -6   6       15.16       16.41      3.12 o
   5  -6   6       15.65       15.07      3.30 o
   6  -6   6       48.86       50.02      2.93 o
   7  -6   6       35.00       35.24      2.66 o
   8  -6   6        0.72        6.97      2.88 o
   9  -6   6        8.60       13.38      3.10 o
  10  -6   6        2.86       -0.20      3.33 o
  11  -6   6        1.15       -0.87      3.96 o
 -12  -5   6        2.26        6.70      4.12 o
 -11  -5   6       14.81       14.16      3.69 o
 -10  -5   6      117.07      115.74      4.21 o
  -9  -5   6      239.71      234.29      4.72 o
  -8  -5   6      538.54      541.90      5.20 o
  -7  -5   6     1410.65     1393.65     11.95 o
  -6  -5   6      119.74      126.98      4.29 o
  -5  -5   6      213.80      209.91      4.74 o
  -4  -5   6       37.93       47.51      4.21 o
  -3  -5   6       32.35       30.87      3.99 o
  -2  -5   6      333.79      335.90      5.18 o
  -1  -5   6      847.95      936.51     20.61 o
   0  -5   6     1003.96     1007.55      6.66 o
   1  -5   6       15.41       17.12      4.23 o
   2  -5   6     1084.14     1087.68      9.78 o
   3  -5   6      798.04      866.87      8.91 o
   4  -5   6        1.39        2.77      3.25 o
   5  -5   6        0.56        4.57      3.33 o
   6  -5   6       75.28       73.25      3.68 o
   7  -5   6        4.14        7.90      2.95 o
   8  -5   6        2.74        5.91      2.95 o
   9  -5   6       24.20       32.07      2.95 o
  10  -5   6       15.51       15.51      3.78 o
  11  -5   6        0.72       -1.69      3.76 o
 -13  -4   6       25.99       29.16      5.17 o
 -12  -4   6       17.91       19.02      4.14 o
 -11  -4   6       83.22       91.28      4.82 o
 -10  -4   6      188.61      194.12      4.34 o
  -9  -4   6     1166.59     1198.71     19.75 o
  -8  -4   6      683.01      678.79      6.32 o
  -7  -4   6      199.41      189.64      3.93 o
  -6  -4   6        0.23        2.02      3.59 o
  -5  -4   6       41.62       36.79      4.14 o
  -4  -4   6      284.72      283.10      6.28 o
  -3  -4   6      383.75      362.57      5.08 o
  -2  -4   6      221.55      204.47      4.74 o
  -1  -4   6       16.44       17.03      3.60 o
   0  -4   6       17.33       17.69      3.31 o
   1  -4   6     2225.66     2223.99     14.41 o
   2  -4   6     2876.71     2751.38     19.49 o
   3  -4   6      764.17      752.34      5.54 o
   4  -4   6        0.03        1.60      3.45 o
   5  -4   6       81.51       91.45      3.56 o
   6  -4   6       10.26       12.97      3.33 o
   7  -4   6       44.17       52.19      3.66 o
   8  -4   6        2.67        7.33      2.60 o
   9  -4   6        0.97        0.64      2.99 o
  10  -4   6        0.91        3.20      3.40 o
  11  -4   6        0.55        4.90      3.50 o
 -13  -3   6       77.15       93.19      5.07 o
 -12  -3   6        0.05        2.50      3.90 o
 -11  -3   6       89.63       96.65      4.53 o
 -10  -3   6      298.74      309.58      5.15 o
  -9  -3   6      473.46      461.09      8.93 o
  -8  -3   6      120.10      114.96      3.83 o
  -7  -3   6      121.55      108.00      3.48 o
  -6  -3   6       25.15       25.89      3.58 o
  -5  -3   6     1066.20     1054.85     17.18 o
  -4  -3   6      260.95      317.28      6.31 o
  -3  -3   6      286.94      317.56      5.31 o
  -2  -3   6      589.09      693.11      6.27 o
  -1  -3   6        0.16        1.02      3.34 o
   0  -3   6       65.43       69.67      3.33 o
   1  -3   6      933.76      908.79      7.97 o
   2  -3   6     7651.64     7593.72     50.76 o
   3  -3   6     6192.38     6059.84     44.08 o
   4  -3   6        3.44        5.51      2.76 o
   5  -3   6       13.43       24.17      2.98 o
   6  -3   6       41.24       50.48      4.87 o
   7  -3   6       23.46       23.01      3.04 o
   8  -3   6       58.24       56.61      3.36 o
   9  -3   6      129.77      137.42      3.02 o
  10  -3   6        5.81        7.64      3.79 o
  11  -3   6       44.50       45.54      8.38 o
 -13  -2   6       22.93       23.41      4.82 o
 -12  -2   6       13.38        8.19      3.87 o
 -11  -2   6      115.14      106.70      4.52 o
 -10  -2   6      327.88      295.69      4.52 o
  -9  -2   6      474.05      486.98      5.08 o
  -8  -2   6        4.52        6.64      3.39 o
  -7  -2   6       96.56      103.62      3.82 o
  -6  -2   6      176.33      164.17      4.54 o
  -5  -2   6       10.71       10.03      4.66 o
  -4  -2   6     1633.22     1661.12     33.66 o
  -3  -2   6        0.64        3.55      3.87 o
  -2  -2   6       91.07      102.06      3.99 o
  -1  -2   6       30.99       26.86      2.76 o
   0  -2   6      130.44      141.64      3.53 o
   1  -2   6     2031.55     1887.18      6.85 o
   2  -2   6      472.15      422.73      3.98 o
   3  -2   6     2290.06     2295.25     24.59 o
   4  -2   6      276.60      270.51      4.38 o
   5  -2   6      200.49      192.31      4.15 o
   6  -2   6        0.54       -0.07      4.42 o
   7  -2   6       62.70       64.22      3.89 o
   8  -2   6       18.76       25.85      3.85 o
   9  -2   6        6.89        6.67      4.29 o
  10  -2   6       16.20       19.57      4.11 o
  11  -2   6        0.75       -0.71      4.29 o
 -13  -1   6       45.07       44.80      5.04 o
 -12  -1   6        4.46        7.10      3.99 o
 -11  -1   6       29.12       22.91      3.46 o
 -10  -1   6       43.12       29.31      3.11 o
  -9  -1   6      238.06      241.72      4.72 o
  -8  -1   6       90.04       82.58      3.94 o
  -7  -1   6        0.17        1.50      3.14 o
  -6  -1   6       30.80       30.94      3.92 o
  -5  -1   6      346.02      341.28      4.97 o
  -4  -1   6      409.06      382.48      9.92 o
  -3  -1   6       18.81       14.06      3.81 o
  -2  -1   6      194.90      226.08      5.23 o
  -1  -1   6     1668.10     1602.35     11.08 o
   0  -1   6     2527.29     2567.34     11.19 o
   1  -1   6      594.84      594.74      4.47 o
   2  -1   6       16.11       35.77      3.11 o
   3  -1   6        0.10        7.48      2.89 o
   4  -1   6       54.90       52.98      3.52 o
   5  -1   6      202.07      207.72      4.08 o
   6  -1   6       23.98       22.03      2.84 o
   7  -1   6      112.27      119.89      3.50 o
   8  -1   6      133.27      135.94      6.19 o
   9  -1   6      249.23      245.60      4.58 o
  10  -1   6       19.90       21.99      4.21 o
  11  -1   6       80.92       80.04      3.86 o
 -14   0   6       77.00       89.70      6.87 o
 -13   0   6       18.36       22.26      4.76 o
 -12   0   6       81.97       71.24      4.50 o
 -11   0   6      138.96      134.86      4.30 o
 -10   0   6        5.27        5.54      4.06 o
  -9   0   6       76.35       65.30      3.49 o
  -8   0   6        4.08        7.32      3.72 o
  -7   0   6       66.97       65.38      3.44 o
  -6   0   6      271.85      294.16      4.16 o
  -5   0   6       82.67       83.98      4.46 o
  -4   0   6      129.03      144.19      4.84 o
  -3   0   6       21.18       22.86      4.70 o
  -2   0   6      437.40      411.08      5.65 o
  -1   0   6       10.45        8.66      3.13 o
   0   0   6      716.30      770.34      5.91 o
   1   0   6      730.72      723.89      9.49 o
   2   0   6     2416.37     2387.14     23.08 o
   3   0   6       20.47       23.51      2.61 o
   4   0   6      467.34      520.90      7.35 o
   5   0   6       79.53       88.22      3.02 o
   6   0   6       27.18       31.38      3.48 o
   7   0   6      176.39      194.74      4.28 o
   8   0   6      427.25      443.96      8.97 o
   9   0   6      123.42      129.82      6.17 o
  10   0   6       28.98       34.58      6.10 o
  11   0   6       38.53       40.08      4.49 o
 -14   1   6        9.38       15.85      6.73 o
 -13   1   6        2.71        4.86      4.47 o
 -12   1   6       32.54       31.39      4.17 o
 -11   1   6       60.87       48.17      4.21 o
 -10   1   6      145.07      130.65      4.14 o
  -9   1   6       55.57       55.92      3.44 o
  -8   1   6       13.79       18.12      3.72 o
  -7   1   6      137.61      129.18      3.68 o
  -6   1   6      256.16      249.82      3.94 o
  -5   1   6     1973.41     1978.01     22.26 o
  -4   1   6      309.92      333.55      5.68 o
  -3   1   6      125.52      117.58      4.56 o
  -2   1   6      211.86      230.18      3.90 o
  -1   1   6      466.85      442.99      4.55 o
   0   1   6     1128.73     1140.91      5.41 o
   1   1   6      820.52      745.24     10.66 o
   2   1   6        7.13       12.32      2.95 o
   3   1   6       59.29       64.17      2.50 o
   4   1   6      190.19      187.05      3.32 o
   5   1   6      206.75      213.40      3.44 o
   6   1   6       83.62       72.22      3.44 o
   7   1   6      117.91      109.90      4.14 o
   8   1   6      233.20      214.86      4.85 o
   9   1   6       35.98       40.68      5.82 o
  10   1   6       20.12       20.76      4.07 o
  11   1   6       15.39       15.96      4.83 o
 -14   2   6       19.79       30.58      6.31 o
 -13   2   6        0.02        0.21      6.15 o
 -12   2   6        1.35        2.85      3.86 o
 -11   2   6        1.40        4.83      3.50 o
 -10   2   6       98.22       86.24      3.73 o
  -9   2   6       25.11       22.29      3.30 o
  -8   2   6        0.07        3.79      3.15 o
  -7   2   6        1.02        0.12      3.30 o
  -6   2   6       14.02       36.07      3.24 o
  -5   2   6        0.51        4.41      3.36 o
  -4   2   6      991.76      979.72      6.80 o
  -3   2   6       85.61       91.24      6.52 o
  -2   2   6      133.80      132.07      3.89 o
  -1   2   6     1209.89     1221.87     21.29 o
   0   2   6      541.67      612.40      4.58 o
   1   2   6      184.16      188.18      3.48 o
   2   2   6       81.28      114.67      3.01 o
   3   2   6      631.05      560.24      7.93 o
   4   2   6        7.78       12.51      3.03 o
   5   2   6       18.85       18.39      2.79 o
   6   2   6       10.85        8.02      2.91 o
   7   2   6       21.10       20.02      3.13 o
   8   2   6       79.71       81.91      4.36 o
   9   2   6       33.83       35.39      4.86 o
  10   2   6      122.75      128.06      6.73 o
  11   2   6       38.11       30.74      4.99 o
 -14   3   6        0.50        0.84      8.23 o
 -13   3   6        6.69       11.26      5.85 o
 -12   3   6       39.67       38.27      4.01 o
 -11   3   6       13.31       11.76      3.79 o
 -10   3   6       11.19       12.39      3.50 o
  -9   3   6       54.13       66.82      3.51 o
  -8   3   6       57.64       53.40      4.14 o
  -7   3   6      282.28      291.69      4.91 o
  -6   3   6      345.01      325.15      3.83 o
  -5   3   6        0.94        3.48      3.32 o
  -4   3   6        0.67        7.41      2.62 o
  -3   3   6      980.60     1018.31     20.86 o
  -2   3   6     1190.57     1160.29     13.19 o
  -1   3   6     5396.37     5670.16     45.35 o
   0   3   6      332.19      396.25      8.88 o
   1   3   6     1426.40     1497.10     11.16 o
   2   3   6       92.06      101.84      3.16 o
   3   3   6      189.31      191.27      3.30 o
   4   3   6      285.48      316.50      5.75 o
   5   3   6      402.07      380.11      6.05 o
   6   3   6     1480.44     1418.32     25.74 o
   7   3   6       11.75       17.98      3.16 o
   8   3   6       10.34        8.67      2.78 o
   9   3   6       96.45       93.22     13.72 o
  10   3   6       14.94       17.53      6.17 o
  11   3   6      103.82      101.55      4.42 o
 -13   4   6       14.97       13.59      4.06 o
 -12   4   6        5.98        5.34      3.85 o
 -11   4   6        1.34        6.01      3.74 o
 -10   4   6        7.00       10.72      3.55 o
  -9   4   6      723.81      718.45     21.26 o
  -8   4   6       51.28       55.28      5.94 o
  -7   4   6        0.56        1.59      3.15 o
  -6   4   6      970.62      869.71      6.17 o
  -5   4   6      535.66      520.57      4.55 o
  -4   4   6      201.76      203.67      3.78 o
  -3   4   6        0.91        2.49      2.75 o
  -2   4   6      168.21      209.60      4.06 o
  -1   4   6      485.04      510.21      5.82 o
   0   4   6        9.15        7.61      2.98 o
   1   4   6      229.37      219.46      3.68 o
   2   4   6        0.32        3.43      2.85 o
   3   4   6      561.85      585.67      5.40 o
   4   4   6      345.06      330.76      3.41 o
   5   4   6     1526.30     1456.87     22.03 o
   6   4   6      185.94      195.82      3.99 o
   7   4   6       12.52       16.85      2.79 o
   8   4   6       16.28       15.62      3.34 o
   9   4   6        0.47        4.73      4.16 o
  10   4   6       48.88       42.43      6.38 o
  11   4   6       70.93       62.28      9.64 o
 -13   5   6       42.49       41.05      4.26 o
 -12   5   6        0.27        1.87      3.59 o
 -11   5   6        0.00       -1.10      3.43 o
 -10   5   6       19.57       20.19      4.19 o
  -9   5   6      756.48      788.01     13.82 o
  -8   5   6      517.56      520.06     13.62 o
  -7   5   6       50.06       47.30      3.35 o
  -6   5   6       15.43       11.51      3.32 o
  -5   5   6        1.21        2.96      3.18 o
  -4   5   6       41.01       41.61      2.56 o
  -3   5   6      396.57      447.40      7.63 o
  -2   5   6       65.39       57.70      2.92 o
  -1   5   6       23.61       14.62      2.84 o
   0   5   6       70.48       66.39      3.39 o
   1   5   6       66.27       60.54      3.37 o
   2   5   6       41.64       29.15      3.25 o
   3   5   6       18.53       17.04      2.94 o
   4   5   6      246.64      234.86      3.43 o
   5   5   6     1333.70     1305.34     21.32 o
   6   5   6       72.78       69.83      3.13 o
   7   5   6       86.99       90.36      3.36 o
   8   5   6       22.42       28.23      3.15 o
   9   5   6       25.25       26.08      3.33 o
  10   5   6       28.80       19.97     12.53 o
 -13   6   6        1.03        1.64      4.11 o
 -12   6   6        0.78        3.13      3.72 o
 -11   6   6      137.30      143.58      4.91 o
 -10   6   6      213.78      215.91      9.02 o
  -9   6   6      283.56      272.39      3.97 o
  -8   6   6      122.16      131.23      3.68 o
  -7   6   6     1326.76     1296.37     12.17 o
  -6   6   6       75.32       75.80      3.36 o
  -5   6   6       92.27       89.04      3.53 o
  -4   6   6        1.25        3.68      2.77 o
  -3   6   6      152.78      167.81      4.50 o
  -2   6   6      247.66      205.15      3.75 o
  -1   6   6       45.08       29.37      2.23 o
   0   6   6      104.39      104.38      2.80 o
   1   6   6       14.50       19.48      2.87 o
   2   6   6        0.73        3.08      2.83 o
   3   6   6      717.34      700.54      9.00 o
   4   6   6       50.24       52.41      3.10 o
   5   6   6       63.77       70.91      3.06 o
   6   6   6      337.50      321.34      4.90 o
   7   6   6      104.18      100.11      3.17 o
   8   6   6        0.02       -0.19      3.19 o
   9   6   6       21.10       18.68      3.33 o
  10   6   6        3.73        1.80      4.58 o
 -13   7   6        2.47       -0.94      3.83 o
 -12   7   6        7.25        9.65      4.31 o
 -11   7   6       59.84       61.72      5.85 o
 -10   7   6      143.85      153.93      3.49 o
  -9   7   6       90.63      100.54      3.82 o
  -8   7   6      826.52      844.15     14.77 o
  -7   7   6       23.30       27.56      3.38 o
  -6   7   6      967.71      919.75      6.05 o
  -5   7   6      101.21      108.56      3.64 o
  -4   7   6      187.99      161.86      3.68 o
  -3   7   6        0.51        6.63      2.74 o
  -2   7   6        1.79        5.82      2.77 o
  -1   7   6       29.40       33.15      2.93 o
   0   7   6        0.17        0.82      2.88 o
   1   7   6      178.11      181.15      3.23 o
   2   7   6      187.14      198.54      3.28 o
   3   7   6      580.42      592.63      8.24 o
   4   7   6     1023.57     1015.38     14.72 o
   5   7   6       21.67       19.57      2.98 o
   6   7   6       42.12       45.29      3.11 o
   7   7   6      126.00      117.36      3.04 o
   8   7   6        5.76        6.82      2.88 o
   9   7   6        0.08        0.09      2.75 o
 -12   8   6        6.90        6.72      3.62 o
 -11   8   6        4.43       12.59      3.11 o
 -10   8   6      381.34      355.32      5.38 o
  -9   8   6       62.18       64.56      3.02 o
  -8   8   6       40.91       49.34      2.68 o
  -7   8   6       90.75       79.21      3.47 o
  -6   8   6      683.03      659.37     12.52 o
  -5   8   6      448.18      486.78      5.15 o
  -4   8   6       14.11       16.93      2.84 o
  -3   8   6       17.77       21.43      2.43 o
  -2   8   6      159.43      163.40      3.18 o
  -1   8   6       60.43       67.40      2.97 o
   0   8   6       18.06       22.13      2.92 o
   1   8   6      232.17      237.51      3.38 o
   2   8   6      220.07      230.89      4.42 o
   3   8   6       11.41        7.81      2.86 o
   4   8   6       46.62       44.67      2.95 o
   5   8   6       48.33       49.22      2.98 o
   6   8   6       53.61       55.86      3.12 o
   7   8   6       39.22       41.92      2.63 o
   8   8   6        9.06       11.82      2.80 o
   9   8   6       46.11       55.79     10.02 o
 -12   9   6       13.33       14.28      2.77 o
 -11   9   6       24.09       26.24      3.19 o
 -10   9   6      236.06      221.97      3.43 o
  -9   9   6      133.28      125.30      3.20 o
  -8   9   6      227.86      213.05      3.58 o
  -7   9   6      162.73      160.09      3.62 o
  -6   9   6        0.17        3.36      3.21 o
  -5   9   6       20.16       21.42      3.24 o
  -4   9   6       28.76       41.15      2.88 o
  -3   9   6      142.56      120.20      3.44 o
  -2   9   6       67.68       68.05      5.17 o
  -1   9   6      350.65      344.28      4.24 o
   0   9   6     1974.19     1989.35     25.39 o
   1   9   6        2.29        5.13      2.89 o
   2   9   6      325.19      323.05      5.71 o
   3   9   6      446.74      472.05      5.19 o
   4   9   6       10.14       15.15      2.95 o
   5   9   6       36.16       36.11      3.05 o
   6   9   6       29.67       27.86      3.05 o
   7   9   6        2.77        3.16      3.23 o
   8   9   6        8.59        9.31      3.50 o
 -11  10   6        4.57        8.48      3.20 o
 -10  10   6        5.57        7.12      3.01 o
  -9  10   6       85.98       83.39      2.89 o
  -8  10   6      204.50      195.84      4.15 o
  -7  10   6      155.71      146.25      3.60 o
  -6  10   6       28.55       27.35      3.75 o
  -5  10   6      132.08      120.37      2.87 o
  -4  10   6       35.22       47.55      3.35 o
  -3  10   6      144.11      147.62      3.90 o
  -2  10   6      109.92      112.57      4.05 o
  -1  10   6      358.03      344.19      4.04 o
   0  10   6       24.73       15.12      4.41 o
   1  10   6      228.46      230.22      3.43 o
   2  10   6       91.58       89.34      3.04 o
   3  10   6        0.36        0.10      2.92 o
   4  10   6       16.39       15.04      2.66 o
   5  10   6        0.70        2.26      2.90 o
   6  10   6        1.28        1.14      3.17 o
   7  10   6       16.13       12.69      2.93 o
 -10  11   6        0.08        3.94      3.14 o
  -9  11   6        4.31        8.58      3.07 o
  -8  11   6        0.45        0.47      2.53 o
  -7  11   6       11.14       10.03      3.23 o
  -6  11   6        9.43       10.91      3.55 o
  -5  11   6       83.20       81.15      3.40 o
  -4  11   6       58.04       62.00      2.98 o
  -3  11   6        0.19        2.42      4.16 o
  -2  11   6        1.34        4.71      2.85 o
  -1  11   6       13.18       11.67      2.56 o
   0  11   6       51.38       52.14      2.48 o
   1  11   6      125.00      142.62      3.15 o
   2  11   6       30.68       28.42      2.67 o
   3  11   6        5.88        2.27      2.74 o
   4  11   6       23.46       29.12      3.04 o
   5  11   6       59.17       67.06      3.10 o
   6  11   6        5.22       12.43      3.20 o
  -9  12   6        6.75        6.03      3.24 o
  -8  12   6        0.08        6.05      3.86 o
  -7  12   6       16.95       14.71      3.42 o
  -6  12   6       57.68       61.39      3.13 o
  -5  12   6       11.21       11.44      2.66 o
  -4  12   6      152.78      136.79      3.28 o
  -3  12   6       81.15       69.69      3.41 o
  -2  12   6        1.12       -0.20      2.86 o
  -1  12   6        7.26        6.82      2.97 o
   0  12   6       15.53       18.13      2.74 o
   1  12   6        0.05        7.50      2.92 o
   2  12   6       15.72       14.40      2.96 o
   3  12   6        1.81        3.25      3.02 o
   4  12   6       16.39        8.96      3.11 o
   5  12   6        4.66       10.15      2.97 o
  -8  13   6        0.83        0.80      3.15 o
  -7  13   6        5.70        4.14      3.10 o
  -6  13   6       14.00       15.34      4.14 o
  -5  13   6       28.12       27.39      3.47 o
  -4  13   6        7.19       10.47      3.49 o
  -3  13   6        8.67       10.10      3.44 o
  -2  13   6        0.26        0.33      2.45 o
  -1  13   6       18.19       19.21      2.46 o
   0  13   6        1.15       -1.77      2.64 o
   1  13   6       12.83       16.88      3.08 o
   2  13   6        2.68        5.96      3.06 o
   3  13   6       20.60       25.71      3.33 o
  -6  14   6        0.34        2.64      3.41 o
  -5  14   6        3.17        9.43      4.21 o
  -4  14   6        1.01        1.87      3.08 o
  -3  14   6       29.31       23.95      3.12 o
  -2  14   6        8.74        8.38      3.10 o
  -1  14   6       19.04       29.70      3.20 o
   0  14   6       25.44       26.42      2.65 o
   1  14   6       38.79       37.56      2.71 o
  -3 -14   7       14.38       13.32      4.41 o
  -2 -14   7        1.62        4.69      3.31 o
  -1 -14   7       38.15       41.73      3.31 o
   0 -14   7      197.29      200.78      5.30 o
   1 -14   7       12.63       14.78      3.70 o
   2 -14   7        2.46        7.69      2.59 o
   3 -14   7       46.91       42.16      3.35 o
  -5 -13   7       22.78       35.35      4.71 o
  -4 -13   7        1.60       -0.34      3.59 o
  -3 -13   7        1.27        1.75      3.51 o
  -2 -13   7       66.00       73.75      6.87 o
  -1 -13   7       31.93       28.61      3.41 o
   0 -13   7       49.39       39.71      2.78 o
   1 -13   7        0.50        1.61      2.63 o
   2 -13   7       21.52       28.50      2.76 o
   3 -13   7        7.64        7.08      4.46 o
   4 -13   7       77.22       72.33      3.74 o
   5 -13   7        4.52        6.17      3.18 o
  -7 -12   7        3.87       10.07      4.31 o
  -6 -12   7        9.96       10.92      3.80 o
  -5 -12   7        6.50        4.46      3.13 o
  -4 -12   7       18.14       15.43      3.17 o
  -3 -12   7      169.75      158.31      9.25 o
  -2 -12   7       73.33       82.22      5.63 o
  -1 -12   7       13.42       18.51      3.33 o
   0 -12   7        5.78       11.33      5.38 o
   1 -12   7      108.87      103.50      3.66 o
   2 -12   7        3.24        7.01      3.40 o
   3 -12   7       24.73       28.07      3.02 o
   4 -12   7       28.66       33.87      4.02 o
   5 -12   7        3.75        2.20      3.51 o
   6 -12   7        4.82        5.05      3.60 o
  -8 -11   7        1.35        3.85      6.21 o
  -7 -11   7        9.16       11.36      4.03 o
  -6 -11   7       20.61       21.67      3.45 o
  -5 -11   7       45.40       52.83      4.74 o
  -4 -11   7       45.96       45.25      3.57 o
  -3 -11   7       10.87        9.90      3.23 o
  -2 -11   7      137.29      135.35      3.30 o
  -1 -11   7        0.52       -0.18      2.76 o
   0 -11   7        8.39        9.20      3.18 o
   1 -11   7      215.26      216.81      3.79 o
   2 -11   7        2.82        2.94      3.37 o
   3 -11   7        1.48        5.59      2.91 o
   4 -11   7       14.16       15.50      2.88 o
   5 -11   7        6.19        4.96      3.39 o
   6 -11   7       25.71       29.00      3.08 o
   7 -11   7       76.14       77.02      3.88 o
  -9 -10   7        0.82        4.85      4.90 o
  -8 -10   7       16.71       16.04      4.39 o
  -7 -10   7       69.82       63.86      3.49 o
  -6 -10   7        3.93        5.90      3.04 o
  -5 -10   7       17.68       24.56      5.24 o
  -4 -10   7       22.24       27.18      3.35 o
  -3 -10   7       66.97       67.45      3.74 o
  -2 -10   7        0.68        2.05      3.24 o
  -1 -10   7        3.36        2.13      2.75 o
   0 -10   7       13.84       18.26      3.25 o
   1 -10   7        7.55        8.39      3.22 o
   2 -10   7        0.96       -0.05      3.32 o
   3 -10   7       11.60       12.15      3.12 o
   4 -10   7       33.07       32.16      2.97 o
   5 -10   7       34.51       38.38      7.11 o
   6 -10   7       12.06       19.27      2.73 o
   7 -10   7        6.20        9.57      2.99 o
   8 -10   7       19.86       18.90      3.20 o
 -10  -9   7        1.58        4.29      4.41 o
  -9  -9   7        2.57        2.52      4.67 o
  -8  -9   7        7.41        8.45      4.12 o
  -7  -9   7        5.73        4.84      3.13 o
  -6  -9   7       99.42       95.16      3.59 o
  -5  -9   7       11.13       10.43      3.50 o
  -4  -9   7      109.31      109.88      3.72 o
  -3  -9   7        1.17        2.51      2.81 o
  -2  -9   7      353.62      333.90      5.83 o
  -1  -9   7        3.45        2.52      3.27 o
   0  -9   7      168.87      145.41      3.30 o
   1  -9   7      130.99      134.87      3.60 o
   2  -9   7       34.14       38.66      3.29 o
   3  -9   7       31.76       36.53      2.87 o
   4  -9   7      160.92      163.13      2.83 o
   5  -9   7       43.46       49.43      2.68 o
   6  -9   7      116.59      104.61      2.91 o
   7  -9   7       59.78       45.77      3.05 o
   8  -9   7       14.25       14.96      3.06 o
   9  -9   7       12.20       11.36      3.17 o
 -11  -8   7        0.53        2.90      5.37 o
 -10  -8   7        1.21        2.35      5.35 o
  -9  -8   7        0.20        1.43      4.84 o
  -8  -8   7       12.33       11.06      5.54 o
  -7  -8   7       88.18       91.94      3.91 o
  -6  -8   7      444.46      439.23     13.53 o
  -5  -8   7      895.80      893.41     25.58 o
  -4  -8   7       43.28       38.80      3.84 o
  -3  -8   7      203.68      211.58      3.67 o
  -2  -8   7       32.84       42.06      3.18 o
  -1  -8   7      131.16      126.25      3.69 o
   0  -8   7      404.29      378.44      3.77 o
   1  -8   7        0.03        2.03      3.75 o
   2  -8   7      257.82      272.04      4.00 o
   3  -8   7      102.52      102.55      3.04 o
   4  -8   7      909.76      880.54      6.20 o
   5  -8   7      125.83      132.92      2.96 o
   6  -8   7       42.19       48.42      2.92 o
   7  -8   7       31.86       27.93      3.05 o
   8  -8   7        2.67        3.83      2.65 o
   9  -8   7        6.71        7.71      3.13 o
 -11  -7   7      109.86      129.76      5.01 o
 -10  -7   7        0.11        1.55      4.24 o
  -9  -7   7        0.91       -1.37      4.12 o
  -8  -7   7       46.90       47.75      4.70 o
  -7  -7   7      206.11      226.72      4.37 o
  -6  -7   7      179.54      190.42      4.17 o
  -5  -7   7       29.50       29.76      2.98 o
  -4  -7   7        3.78        5.53      3.27 o
  -3  -7   7       17.14       28.47      4.11 o
  -2  -7   7      274.83      280.75      4.48 o
  -1  -7   7      214.49      211.49      3.99 o
   0  -7   7      225.41      234.39      4.07 o
   1  -7   7        5.05       12.25      3.24 o
   2  -7   7       20.83       19.94      3.32 o
   3  -7   7        5.09        7.15      3.24 o
   4  -7   7      742.73      732.00     15.41 o
   5  -7   7        0.19       -0.68      2.83 o
   6  -7   7       20.30       18.72      2.89 o
   7  -7   7        2.05        4.29      2.61 o
   8  -7   7        0.59        4.33      2.94 o
   9  -7   7        5.30        8.93      2.72 o
  10  -7   7       49.75       48.97      3.58 o
 -12  -6   7       88.12       93.65     10.61 o
 -11  -6   7        2.19        3.97      4.62 o
 -10  -6   7      159.78      163.68      4.63 o
  -9  -6   7       28.95       31.16      4.77 o
  -8  -6   7     1219.80     1228.43     22.21 o
  -7  -6   7      674.16      673.71      8.38 o
  -6  -6   7        2.56       10.52      5.01 o
  -5  -6   7      110.68      108.73      4.34 o
  -4  -6   7       26.27       23.67      4.12 o
  -3  -6   7      671.06      669.81      5.83 o
  -2  -6   7       43.89       45.22      3.24 o
  -1  -6   7       27.42       23.81      2.75 o
   0  -6   7        7.69        4.23      3.28 o
   1  -6   7       10.37       17.43      4.51 o
   2  -6   7      632.68      620.51      4.93 o
   3  -6   7        5.78       12.83      3.26 o
   4  -6   7       90.21       82.86      3.81 o
   5  -6   7       80.75       82.72      3.64 o
   6  -6   7        1.77        4.49      3.35 o
   7  -6   7      187.97      193.02      4.98 o
   8  -6   7        0.38        0.73      3.04 o
   9  -6   7        0.82        3.19      3.32 o
  10  -6   7       61.90       71.20      6.00 o
 -12  -5   7       45.34       48.80      4.39 o
 -11  -5   7        2.44        5.09      3.92 o
 -10  -5   7        1.12        3.01      3.56 o
  -9  -5   7      484.03      497.42      7.40 o
  -8  -5   7      916.78      933.50     12.20 o
  -7  -5   7      491.70      481.82      6.80 o
  -6  -5   7        9.97       11.88      4.02 o
  -5  -5   7      208.68      213.58      4.71 o
  -4  -5   7      590.49      632.19      8.31 o
  -3  -5   7      327.39      342.88      4.51 o
  -2  -5   7       11.51       15.59      3.69 o
  -1  -5   7       27.27       23.24      2.96 o
   0  -5   7       33.87       34.45      3.69 o
   1  -5   7       57.48       64.73      3.43 o
   2  -5   7      870.61      823.08      9.38 o
   3  -5   7     1190.76     1174.24     28.44 o
   4  -5   7     1046.90     1036.88     22.62 o
   5  -5   7       59.84       60.35      3.63 o
   6  -5   7       47.31       46.96      3.58 o
   7  -5   7       81.17       75.79      3.84 o
   8  -5   7        1.23        1.87      3.44 o
   9  -5   7       46.60       46.72      3.26 o
  10  -5   7       90.32       77.38     10.46 o
  11  -5   7       12.56        6.43      3.78 o
 -13  -4   7        2.92        4.03      4.76 o
 -12  -4   7        5.94        5.12      3.86 o
 -11  -4   7      101.83      105.12      4.11 o
 -10  -4   7       34.94       41.74      3.94 o
  -9  -4   7        9.05       13.62      3.46 o
  -8  -4   7        9.62       12.82      3.22 o
  -7  -4   7      624.64      599.79      5.47 o
  -6  -4   7       45.27       46.06      3.96 o
  -5  -4   7       56.84       65.76      4.22 o
  -4  -4   7       15.05        7.48      3.26 o
  -3  -4   7       64.08       74.33      7.36 o
  -2  -4   7      273.85      360.05      4.66 o
  -1  -4   7      277.14      288.59      4.18 o
   0  -4   7        6.40        7.23      3.13 o
   1  -4   7      262.37      256.24      4.92 o
   2  -4   7       76.98       75.84      3.16 o
   3  -4   7     1698.34     1704.34     19.34 o
   4  -4   7       26.44       28.65      3.25 o
   5  -4   7        4.72        4.19      3.29 o
   6  -4   7       48.58       48.07      3.41 o
   7  -4   7      100.87      104.92      3.75 o
   8  -4   7        0.62        2.13      3.53 o
   9  -4   7       28.90       27.26      3.32 o
  10  -4   7       33.52       36.70      7.58 o
  11  -4   7        0.14        4.46      4.43 o
 -13  -3   7        7.09        5.46      4.75 o
 -12  -3   7       74.95       74.54      4.27 o
 -11  -3   7      640.38      658.64      9.96 o
 -10  -3   7      107.01      120.43      3.74 o
  -9  -3   7     1331.78     1373.19     19.58 o
  -8  -3   7      119.60      109.85      3.51 o
  -7  -3   7        5.42        4.95      3.04 o
  -6  -3   7        3.99        8.33      3.48 o
  -5  -3   7      671.28      667.80      6.47 o
  -4  -3   7        6.63       13.38      4.02 o
  -3  -3   7     2133.65     2274.13     23.43 o
  -2  -3   7       92.01      104.08      3.37 o
  -1  -3   7       20.32       23.51      2.98 o
   0  -3   7      444.07      465.75      4.79 o
   1  -3   7     4126.79     4069.43     19.19 o
   2  -3   7     1450.33     1282.67     12.01 o
   3  -3   7     1307.32     1275.88     11.80 o
   4  -3   7      145.84      144.87      3.71 o
   5  -3   7       42.49       43.62      3.64 o
   6  -3   7      200.23      218.73      4.04 o
   7  -3   7       11.86       12.90      3.63 o
   8  -3   7      191.59      187.36      4.79 o
   9  -3   7       29.03       27.25      4.00 o
  10  -3   7        0.56        2.83      3.56 o
  11  -3   7        6.91        9.61      4.44 o
 -13  -2   7       11.79       12.43      4.12 o
 -12  -2   7        3.91        4.11      3.97 o
 -11  -2   7      235.62      245.34      4.29 o
 -10  -2   7      360.11      334.75      6.58 o
  -9  -2   7      701.59      716.06      7.49 o
  -8  -2   7       24.13       28.00      4.38 o
  -7  -2   7       44.46       43.54      3.52 o
  -6  -2   7      346.37      345.28      5.13 o
  -5  -2   7       41.33       48.24      4.14 o
  -4  -2   7     1790.52     1915.53      8.01 o
  -3  -2   7      824.27      800.62      6.17 o
  -2  -2   7      298.27      279.47      3.99 o
  -1  -2   7     1951.26     1878.93     11.06 o
   0  -2   7      583.26      566.25      4.70 o
   1  -2   7     9533.85     9527.19     74.27 o
   2  -2   7      275.34      282.77      7.45 o
   3  -2   7      224.73      186.71      3.78 o
   4  -2   7        5.75        4.36      3.22 o
   5  -2   7        5.08        4.73      3.32 o
   6  -2   7       45.29       56.33      3.98 o
   7  -2   7       60.18       60.35      3.88 o
   8  -2   7        9.54       10.82      3.19 o
   9  -2   7       48.98       44.83      4.22 o
  10  -2   7        5.10        6.00      4.02 o
  11  -2   7       77.83       83.93      4.61 o
 -13  -1   7       12.51       18.95      4.34 o
 -12  -1   7        6.54       11.60      4.18 o
 -11  -1   7       17.84       27.37      3.56 o
 -10  -1   7      155.15      141.17      5.75 o
  -9  -1   7       14.32       15.35      3.33 o
  -8  -1   7      186.27      191.37      4.82 o
  -7  -1   7       42.31       44.51      3.32 o
  -6  -1   7       74.69       71.82      6.10 o
  -5  -1   7     1705.73     1798.36     31.53 o
  -4  -1   7      474.62      494.21      5.60 o
  -3  -1   7       14.28       24.29      3.12 o
  -2  -1   7      100.32      105.62      3.85 o
  -1  -1   7      225.74      229.49      3.38 o
   0  -1   7      849.43      875.94      5.32 o
   1  -1   7      165.41      150.58      3.43 o
   2  -1   7      321.64      331.57      3.81 o
   3  -1   7       69.17       69.65      3.02 o
   4  -1   7       14.60       16.10      2.84 o
   5  -1   7      145.88      133.94      3.92 o
   6  -1   7        0.41        2.61      3.40 o
   7  -1   7        2.27        0.43      3.73 o
   8  -1   7       37.61       44.52      3.92 o
   9  -1   7       28.74       20.11      3.46 o
  10  -1   7       14.37       16.41      5.82 o
  11  -1   7       52.08       53.06      4.58 o
 -13   0   7        2.43        4.66      4.56 o
 -12   0   7      222.10      203.04      4.04 o
 -11   0   7       28.28       23.66      3.83 o
 -10   0   7       16.87       21.38      3.61 o
  -9   0   7        2.04        3.35      3.65 o
  -8   0   7       23.37       25.10      3.21 o
  -7   0   7       53.55       49.35      3.30 o
  -6   0   7      817.86      859.46     13.66 o
  -5   0   7      286.46      295.41      4.58 o
  -4   0   7     1655.79     1731.32      8.12 o
  -3   0   7      115.34       92.65      3.93 o
  -2   0   7      640.83      638.86      4.86 o
  -1   0   7      257.30      251.78      3.40 o
   0   0   7     1978.22     1972.06     32.82 o
   1   0   7     1483.84     1641.40     17.80 o
   2   0   7      468.55      502.20      9.77 o
   3   0   7      524.46      464.83      5.59 o
   4   0   7       51.90       54.09      2.95 o
   5   0   7        3.00        5.97      2.83 o
   6   0   7       24.68       29.84      3.31 o
   7   0   7       63.31       53.31      3.91 o
   8   0   7        1.84        2.29      3.80 o
   9   0   7      118.54      120.73     18.17 o
  10   0   7      196.96      199.53      5.12 o
  11   0   7       33.47       42.69      4.59 o
 -14   1   7        8.91       16.33      4.92 o
 -13   1   7       42.04       53.93      4.48 o
 -12   1   7        7.44        6.24      4.16 o
 -11   1   7       14.87       12.59      3.79 o
 -10   1   7        5.03        4.86      3.59 o
  -9   1   7        0.00        1.92      3.19 o
  -8   1   7       40.25       41.75      3.33 o
  -7   1   7        0.18       -0.41      3.02 o
  -6   1   7      189.51      170.79      3.71 o
  -5   1   7     1170.74     1122.90     33.24 o
  -4   1   7        0.40        2.16      4.04 o
  -3   1   7       12.47       25.94      5.51 o
  -2   1   7        9.22        7.56      2.89 o
  -1   1   7      133.99      126.40      3.76 o
   0   1   7        6.90        7.20      2.79 o
   1   1   7     1518.37     1643.08     10.86 o
   2   1   7        5.61        5.24      2.61 o
   3   1   7      197.47      233.61      3.35 o
   4   1   7      247.57      257.18      3.73 o
   5   1   7       49.19       45.67      2.61 o
   6   1   7        2.19        5.16      2.83 o
   7   1   7      308.00      308.73      4.73 o
   8   1   7       36.17       37.25      3.35 o
   9   1   7        0.10        0.91      3.48 o
  10   1   7       19.90       29.18      5.96 o
  11   1   7      227.45      227.06     15.18 o
 -14   2   7       15.09       17.25      6.89 o
 -13   2   7        7.36       10.49      4.60 o
 -12   2   7       71.29       51.75      4.40 o
 -11   2   7       55.30       49.68      3.69 o
 -10   2   7       28.07       29.24      3.93 o
  -9   2   7        9.62       14.97      3.17 o
  -8   2   7       55.72       58.69      3.31 o
  -7   2   7      314.47      323.38      4.06 o
  -6   2   7      134.75      140.80      3.64 o
  -5   2   7      444.33      400.80      4.35 o
  -4   2   7        1.40        7.84      4.02 o
  -3   2   7      826.76      774.38      6.32 o
  -2   2   7      257.03      201.39      3.57 o
  -1   2   7      900.51      943.22     11.01 o
   0   2   7        5.30        3.93      2.48 o
   1   2   7       64.64       70.33      2.86 o
   2   2   7      123.73      103.41      3.13 o
   3   2   7        4.21        8.81      2.81 o
   4   2   7      169.19      177.48      3.03 o
   5   2   7        0.31        3.88      2.53 o
   6   2   7       32.78       39.12      3.17 o
   7   2   7      895.35      890.07     11.33 o
   8   2   7       79.42       81.28      3.43 o
   9   2   7      162.58      140.97     21.62 o
  10   2   7        6.73        5.40      4.21 o
  11   2   7       41.90       49.23      6.66 o
 -13   3   7        1.07        0.74      3.98 o
 -12   3   7       48.18       44.79      4.32 o
 -11   3   7       11.14       12.43      3.37 o
 -10   3   7        6.62       12.74      3.24 o
  -9   3   7      316.39      279.99      7.06 o
  -8   3   7       18.36       16.61      3.18 o
  -7   3   7      160.91      138.76      3.55 o
  -6   3   7      981.84      992.57      6.77 o
  -5   3   7      129.96      140.63      3.53 o
  -4   3   7      754.73      792.81      8.61 o
  -3   3   7      145.87      137.17      3.76 o
  -2   3   7      163.51      197.04      3.83 o
  -1   3   7     2830.55     3035.61     46.25 o
   0   3   7        3.43        3.52      3.69 o
   1   3   7       10.15       17.94      2.41 o
   2   3   7       81.72       87.07      3.16 o
   3   3   7      646.71      596.56      9.92 o
   4   3   7       42.87       52.69      3.50 o
   5   3   7      222.13      230.27      5.89 o
   6   3   7       67.19       70.96      4.43 o
   7   3   7       16.01       17.05      3.03 o
   8   3   7        1.24        5.47      2.79 o
   9   3   7        6.66        6.28      4.18 o
  10   3   7      248.94      238.74      7.15 o
 -13   4   7        3.46        5.01      3.86 o
 -12   4   7        3.27        5.57      3.64 o
 -11   4   7       41.04       36.80      3.64 o
 -10   4   7        0.18       -0.38      3.42 o
  -9   4   7      363.50      364.99     10.18 o
  -8   4   7      525.40      520.76     11.36 o
  -7   4   7       82.51       80.42      3.33 o
  -6   4   7       53.66       40.32      3.32 o
  -5   4   7      336.33      318.71      4.02 o
  -4   4   7      107.15      119.94      3.14 o
  -3   4   7      725.30      765.67     11.59 o
  -2   4   7      291.40      246.09      3.53 o
  -1   4   7      229.34      207.39      3.48 o
   0   4   7      361.10      401.91      4.26 o
   1   4   7       43.71       40.94      3.34 o
   2   4   7      314.05      317.47      3.37 o
   3   4   7      137.07      141.86      2.86 o
   4   4   7      555.50      527.49      5.73 o
   5   4   7      517.71      488.00      4.57 o
   6   4   7       17.93       19.52      2.88 o
   7   4   7       63.73       60.25      2.86 o
   8   4   7        7.40        6.35      3.20 o
   9   4   7       15.03       11.09      4.34 o
  10   4   7        2.17        5.19      4.91 o
 -13   5   7        0.29        5.26      3.83 o
 -12   5   7        1.12        0.96      3.89 o
 -11   5   7      185.97      175.75      9.67 o
 -10   5   7      145.77      133.67      4.41 o
  -9   5   7       31.70       29.51      3.33 o
  -8   5   7       25.53       28.13      3.31 o
  -7   5   7        6.72        7.11      3.27 o
  -6   5   7        0.14        2.63      3.18 o
  -5   5   7       89.63       88.95      3.49 o
  -4   5   7      369.91      340.01      4.96 o
  -3   5   7        8.27       12.65      2.73 o
  -2   5   7      337.85      360.79      3.04 o
  -1   5   7     1310.76     1515.82      5.99 o
   0   5   7       50.17       67.44      3.08 o
   1   5   7      133.81      107.83      3.56 o
   2   5   7        0.00        0.49      2.84 o
   3   5   7       77.66       87.60      2.98 o
   4   5   7     1201.40     1145.04     12.49 o
   5   5   7       36.43       34.78      2.65 o
   6   5   7      493.26      509.36     11.67 o
   7   5   7        5.45        7.75      2.91 o
   8   5   7        6.07        9.26      2.74 o
   9   5   7       63.66       59.54      5.67 o
  10   5   7       36.45       33.30     18.89 o
 -13   6   7        3.29        5.77      3.96 o
 -12   6   7        9.06        8.70      3.53 o
 -11   6   7       11.46       10.72      3.13 o
 -10   6   7        6.53       10.80      3.52 o
  -9   6   7        9.90       12.14      3.27 o
  -8   6   7      762.14      828.81     15.27 o
  -7   6   7      236.41      229.90      7.50 o
  -6   6   7        0.42        7.13      2.82 o
  -5   6   7       32.67       36.55      2.91 o
  -4   6   7      184.86      187.71      4.89 o
  -3   6   7      161.67      175.51      6.03 o
  -2   6   7        3.56        4.49      2.34 o
  -1   6   7       13.73       10.80      2.60 o
   0   6   7      150.08      143.49      3.16 o
   1   6   7       31.19       27.02      3.39 o
   2   6   7       16.04       20.57      3.29 o
   3   6   7      175.15      184.33      3.38 o
   4   6   7       10.99       14.58      2.64 o
   5   6   7        4.06        4.60      3.42 o
   6   6   7       43.92       52.04      3.17 o
   7   6   7      132.08      137.65      8.64 o
   8   6   7       24.99       24.10      2.83 o
   9   6   7       53.65       53.53      7.24 o
 -12   7   7       20.61       28.43      3.67 o
 -11   7   7       24.03       25.28      3.58 o
 -10   7   7       30.74       24.81      3.40 o
  -9   7   7      141.94      139.43      3.61 o
  -8   7   7       57.20       51.99      4.18 o
  -7   7   7       60.45       60.71      3.89 o
  -6   7   7      949.56      865.48     10.66 o
  -5   7   7      238.71      239.21      3.80 o
  -4   7   7       22.83       27.27      3.12 o
  -3   7   7       16.77       28.68      3.17 o
  -2   7   7       39.05       35.55      2.37 o
  -1   7   7        0.40        4.29      3.57 o
   0   7   7       24.56       20.35      2.93 o
   1   7   7       66.55       60.89      2.60 o
   2   7   7       12.80       14.63      2.92 o
   3   7   7        0.39        1.93      3.40 o
   4   7   7      800.32      817.91      5.28 o
   5   7   7       76.13       79.41      3.02 o
   6   7   7       18.39       20.02      3.00 o
   7   7   7       34.25       30.06      3.06 o
   8   7   7       21.10       23.69      3.83 o
   9   7   7        0.92        3.04      3.51 o
 -12   8   7       12.67       15.50      3.62 o
 -11   8   7        4.60        7.96      3.43 o
 -10   8   7       40.69       44.10      3.46 o
  -9   8   7      291.38      270.50      4.84 o
  -8   8   7       86.90       71.51      3.52 o
  -7   8   7        7.93       18.72      2.83 o
  -6   8   7       21.35       36.70      3.39 o
  -5   8   7       93.43       94.88      3.08 o
  -4   8   7       28.18       31.57      3.16 o
  -3   8   7       91.75       87.91      3.29 o
  -2   8   7       47.94       52.39      3.24 o
  -1   8   7      161.80      144.97      3.20 o
   0   8   7      278.02      275.01      4.01 o
   1   8   7       33.28       31.04      2.61 o
   2   8   7       50.87       57.36      2.80 o
   3   8   7       66.80       68.87      3.00 o
   4   8   7       91.71       92.23      2.83 o
   5   8   7       91.44       93.56      4.81 o
   6   8   7        4.66        6.75      2.93 o
   7   8   7       16.21       18.53      2.54 o
   8   8   7        4.34        7.56      2.72 o
 -11   9   7      426.75      421.46     12.94 o
 -10   9   7        2.17       13.97      3.55 o
  -9   9   7       30.16       33.14      3.05 o
  -8   9   7      183.45      147.64      3.67 o
  -7   9   7       83.18       85.81      3.48 o
  -6   9   7        8.59        6.41      2.75 o
  -5   9   7      166.17      140.43      3.18 o
  -4   9   7       49.45       53.26      3.97 o
  -3   9   7      298.14      274.30      7.37 o
  -2   9   7      107.45       86.93      3.14 o
  -1   9   7        0.48        4.26      2.59 o
   0   9   7      742.32      729.59     11.81 o
   1   9   7       22.42       21.46      2.91 o
   2   9   7      474.21      490.88      6.27 o
   3   9   7        1.50        3.39      2.88 o
   4   9   7        7.90        8.59      2.87 o
   5   9   7        4.50        7.21      2.91 o
   6   9   7        0.00        3.72      3.29 o
   7   9   7       16.77       21.30      3.33 o
 -11  10   7      348.74      302.32     12.16 o
 -10  10   7        0.93        0.07      3.10 o
  -9  10   7       27.81       32.68      3.58 o
  -8  10   7       40.01       33.69      3.47 o
  -7  10   7        0.49        2.84      2.76 o
  -6  10   7        4.65        6.44      3.29 o
  -5  10   7      154.76      159.39      3.99 o
  -4  10   7       16.64       19.16      3.21 o
  -3  10   7       17.77       21.50      2.77 o
  -2  10   7       88.42       78.42      2.68 o
  -1  10   7       13.26       20.16      2.88 o
   0  10   7       28.89       28.79      4.15 o
   1  10   7       31.28       33.64      3.00 o
   2  10   7       17.02       21.02      2.88 o
   3  10   7        9.44        8.26      3.04 o
   4  10   7       10.08       13.36      2.99 o
   5  10   7        4.12        3.06      3.13 o
   6  10   7       23.75       23.87      3.29 o
 -10  11   7        4.21       10.87      3.22 o
  -9  11   7        1.94        6.38      3.55 o
  -8  11   7        6.01        8.55      2.94 o
  -7  11   7        1.46        3.55      2.49 o
  -6  11   7        6.47        8.90      3.34 o
  -5  11   7      418.55      386.48      3.70 o
  -4  11   7        6.37        6.64      2.82 o
  -3  11   7       94.77       83.84      3.43 o
  -2  11   7        9.67       12.44      2.85 o
  -1  11   7        2.84        3.35      2.67 o
   0  11   7       40.18       42.32      2.93 o
   1  11   7       41.36       44.50      2.97 o
   2  11   7        7.82        8.72      3.24 o
   3  11   7        0.75        3.60      2.93 o
   4  11   7        1.76        5.33      2.63 o
   5  11   7       42.20       47.86      2.96 o
  -9  12   7        3.75        5.88      3.64 o
  -8  12   7       79.43       76.36      2.95 o
  -7  12   7        0.86        0.62      2.93 o
  -6  12   7        0.01        1.08      2.94 o
  -5  12   7      127.38      118.80      3.68 o
  -4  12   7        7.96       17.86      3.36 o
  -3  12   7      132.44      113.30      4.77 o
  -2  12   7        2.09        0.54      3.01 o
  -1  12   7        6.61        8.70      2.65 o
   0  12   7        8.86       10.86      2.67 o
   1  12   7       48.98       50.86      2.81 o
   2  12   7        6.13        8.15      2.72 o
   3  12   7       25.34       27.04      3.10 o
   4  12   7        5.75        8.31      3.18 o
  -7  13   7        2.03       -0.37      3.12 o
  -6  13   7       18.31       18.16      2.78 o
  -5  13   7        2.07        5.71      3.56 o
  -4  13   7        0.08        1.24      2.69 o
  -3  13   7        4.97        9.32      3.03 o
  -2  13   7       23.68       26.59      2.71 o
  -1  13   7       14.79       16.54      3.04 o
   0  13   7       44.63       48.04      4.32 o
   1  13   7        6.56        3.70      2.80 o
   2  13   7        3.18        6.10      2.58 o
  -5  14   7        0.02       -1.87      3.66 o
  -4  14   7        2.15        5.26      2.79 o
  -3  14   7        0.13        4.87      2.76 o
  -2  14   7        3.95        5.94      3.10 o
  -1  14   7       73.97       71.91      3.30 o
   0  14   7        2.05        5.14      2.80 o
  -1 -14   8        5.99        5.04      3.07 o
   0 -14   8       41.86       38.41      3.27 o
  -5 -13   8       12.40       13.05      3.19 o
  -4 -13   8       17.43       16.81      3.68 o
  -3 -13   8       93.99       92.74      5.10 o
  -2 -13   8        0.89        2.57      2.67 o
  -1 -13   8        3.42        3.42      2.80 o
   0 -13   8        0.02        6.15      4.09 o
   1 -13   8        8.64        4.50      4.05 o
   2 -13   8        6.63        7.51      3.16 o
   3 -13   8        0.03        7.31      3.60 o
   4 -13   8       82.56       69.82      3.00 o
  -6 -12   8       39.10       52.17      3.86 o
  -5 -12   8      114.78      111.27      4.08 o
  -4 -12   8       72.76       78.04      5.36 o
  -3 -12   8       13.73       12.39      3.05 o
  -2 -12   8       85.87       81.50     11.41 o
  -1 -12   8      120.60      116.96      9.05 o
   0 -12   8      245.95      238.38     14.27 o
   1 -12   8       84.83       78.71      3.23 o
   2 -12   8        2.70        6.84      4.01 o
   3 -12   8        0.10        1.05      2.73 o
   4 -12   8        6.30       12.90      3.03 o
   5 -12   8        4.03        2.50      3.09 o
  -8 -11   8        6.88        7.43      4.36 o
  -7 -11   8       22.15       24.03      3.99 o
  -6 -11   8       29.12       30.36      5.19 o
  -5 -11   8       78.63       82.37      3.68 o
  -4 -11   8        6.03        9.72      2.99 o
  -3 -11   8        3.20        0.66      3.78 o
  -2 -11   8       27.04       26.54      3.52 o
  -1 -11   8       35.92       35.42      3.37 o
   0 -11   8      141.25      126.17      2.71 o
   1 -11   8        0.87        2.71      2.60 o
   2 -11   8       76.67       84.89      3.14 o
   3 -11   8        1.94        6.86      4.47 o
   4 -11   8       13.31       14.77      2.47 o
   5 -11   8       37.07       31.78      2.52 o
   6 -11   8       67.44       64.37      2.97 o
   7 -11   8        2.69        7.04      3.21 o
  -9 -10   8        6.95        8.87      4.59 o
  -8 -10   8        7.57       14.82      4.39 o
  -7 -10   8        8.41        3.39      3.19 o
  -6 -10   8       50.71       56.89      3.28 o
  -5 -10   8        0.01        5.98      3.56 o
  -4 -10   8        2.26        7.90      3.01 o
  -3 -10   8      107.56       97.33      3.16 o
  -2 -10   8       87.96       88.32      2.89 o
  -1 -10   8       27.63       33.22      3.05 o
   0 -10   8       15.85       15.34      2.39 o
   1 -10   8       24.71       21.44      2.82 o
   2 -10   8       30.20       27.45      2.62 o
   3 -10   8        0.01        3.90      2.86 o
   4 -10   8       53.13       50.34      2.67 o
   5 -10   8       87.84       96.23      3.16 o
   6 -10   8      247.73      269.04      3.39 o
   7 -10   8        5.42        4.96      3.18 o
   8 -10   8       10.52       18.00      3.22 o
 -10  -9   8        0.05        1.28      4.59 o
  -9  -9   8        0.10        0.64      4.33 o
  -8  -9   8       11.68       16.10      4.29 o
  -7  -9   8       66.01       66.16      4.01 o
  -6  -9   8      176.42      171.98      6.46 o
  -5  -9   8       48.42       54.51      3.72 o
  -4  -9   8      265.52      261.23      5.65 o
  -3  -9   8       36.18       32.22      4.45 o
  -2  -9   8      304.46      286.20      3.75 o
  -1  -9   8      169.80      167.18      4.18 o
   0  -9   8       20.70       19.36      2.58 o
   1  -9   8        1.35        3.76      2.47 o
   2  -9   8       18.43       15.54      2.67 o
   3  -9   8       80.58       81.30      3.04 o
   4  -9   8       15.12       14.01      2.87 o
   5  -9   8       13.04       10.57      2.90 o
   6  -9   8      247.75      250.70      5.23 o
   7  -9   8        4.53       11.03      3.15 o
   8  -9   8        6.32        4.28      3.24 o
 -10  -8   8        0.14        2.74      4.39 o
  -9  -8   8        1.39       -0.62      4.24 o
  -8  -8   8       27.79       28.65      3.91 o
  -7  -8   8        0.49        5.97      3.40 o
  -6  -8   8      731.44      760.71      5.34 o
  -5  -8   8      902.87      918.45      6.57 o
  -4  -8   8        8.05       10.49      4.07 o
  -3  -8   8       84.26       81.16      3.72 o
  -2  -8   8      444.80      445.58      7.02 o
  -1  -8   8      168.45      174.91      3.48 o
   0  -8   8      287.16      279.24      4.03 o
   1  -8   8       44.33       45.75      3.06 o
   2  -8   8      141.02      136.93      3.66 o
   3  -8   8       22.65       23.34      3.25 o
   4  -8   8      314.53      330.88      4.33 o
   5  -8   8       31.88       38.42      2.94 o
   6  -8   8      114.21      117.84      4.69 o
   7  -8   8       52.69       56.65      3.08 o
   8  -8   8       44.44       41.88      2.98 o
   9  -8   8        0.02       -0.56      2.82 o
 -11  -7   8        3.16        2.85      6.84 o
 -10  -7   8        7.85        8.22      4.39 o
  -9  -7   8        2.64        1.14      4.07 o
  -8  -7   8       16.06       21.53      3.96 o
  -7  -7   8       31.44       37.08      4.29 o
  -6  -7   8       67.02       65.77      4.19 o
  -5  -7   8       63.28       62.02      3.72 o
  -4  -7   8       69.85       75.15      4.63 o
  -3  -7   8      522.74      503.85      4.49 o
  -2  -7   8      673.51      689.30     13.72 o
  -1  -7   8      116.93      122.72      3.78 o
   0  -7   8       15.81       15.65      3.18 o
   1  -7   8       16.79       26.82      4.07 o
   2  -7   8        7.64        6.60      4.36 o
   3  -7   8      123.89      124.04      4.95 o
   4  -7   8      208.96      211.00      3.97 o
   5  -7   8       32.99       42.74      3.44 o
   6  -7   8       22.85       21.45      3.31 o
   7  -7   8        4.76        8.31      3.04 o
   8  -7   8       54.66       50.23      3.28 o
   9  -7   8        7.64       11.43      3.21 o
 -12  -6   8        0.01        4.41      4.47 o
 -11  -6   8       51.78       63.80      4.26 o
 -10  -6   8       42.13       43.29      4.31 o
  -9  -6   8        1.31        3.47      4.87 o
  -8  -6   8      314.25      330.68      4.68 o
  -7  -6   8      434.25      455.29      8.66 o
  -6  -6   8      124.20      125.53      3.77 o
  -5  -6   8       71.70       66.53      4.17 o
  -4  -6   8       62.55       61.01      4.24 o
  -3  -6   8       81.80       83.43      5.93 o
  -2  -6   8      293.80      303.52      4.52 o
  -1  -6   8      108.36       98.20      4.76 o
   0  -6   8       18.32       12.14      2.94 o
   1  -6   8      125.71      102.28      3.56 o
   2  -6   8      430.96      421.47      5.20 o
   3  -6   8       59.70       52.44      3.63 o
   4  -6   8      116.25      115.07      3.67 o
   5  -6   8      291.21      288.86      6.04 o
   6  -6   8       17.98       19.97      2.84 o
   7  -6   8       43.20       48.01      3.61 o
   8  -6   8      123.68      126.53      3.30 o
   9  -6   8        2.81        5.05      2.86 o
  10  -6   8       12.62       17.41      5.16 o
 -12  -5   8        4.47        6.47      4.30 o
 -11  -5   8       16.68       20.11      3.97 o
 -10  -5   8        4.77        7.43      3.77 o
  -9  -5   8       50.88       54.74      3.69 o
  -8  -5   8        1.20        3.80      3.64 o
  -7  -5   8       37.09       39.88      4.14 o
  -6  -5   8        2.88        7.33      3.97 o
  -5  -5   8      162.52      181.64      5.08 o
  -4  -5   8       20.18       22.30      6.03 o
  -3  -5   8        0.14        3.16      3.87 o
  -2  -5   8        3.02        2.68      3.62 o
  -1  -5   8       21.73       37.24      3.51 o
   0  -5   8       10.24        8.73      2.80 o
   1  -5   8      181.37      186.18      3.92 o
   2  -5   8      497.50      491.08      5.72 o
   3  -5   8      483.42      471.98      8.10 o
   4  -5   8       76.68       72.75      3.48 o
   5  -5   8      239.61      238.15      4.84 o
   6  -5   8        1.57        5.59      2.88 o
   7  -5   8       17.08       17.08      3.40 o
   8  -5   8       66.95       71.72      4.12 o
   9  -5   8        2.24        3.63      3.14 o
  10  -5   8        2.13        3.00      2.99 o
 -12  -4   8        0.23       -0.40      4.41 o
 -11  -4   8        0.41        2.61      3.94 o
 -10  -4   8       94.14      103.52      3.76 o
  -9  -4   8       31.52       27.75      3.39 o
  -8  -4   8      276.84      290.26      4.15 o
  -7  -4   8      199.90      187.32      4.61 o
  -6  -4   8      340.31      318.25     12.13 o
  -5  -4   8        0.83        1.89      3.23 o
  -4  -4   8        1.32        6.10      4.02 o
  -3  -4   8        0.01        1.52      4.21 o
  -2  -4   8       54.44       60.62      3.69 o
  -1  -4   8       16.69        8.95      3.44 o
   0  -4   8       20.73       18.22      2.84 o
   1  -4   8      612.76      547.92      4.82 o
   2  -4   8       43.75       53.10      3.41 o
   3  -4   8       49.30       49.41      3.35 o
   4  -4   8       26.77       23.93      3.40 o
   5  -4   8        0.60        4.47      3.24 o
   6  -4   8       11.61       15.18      2.95 o
   7  -4   8       47.84       41.00      3.63 o
   8  -4   8       50.86       42.74      3.52 o
   9  -4   8        0.22        0.78      2.88 o
  10  -4   8       81.71       71.48     15.82 o
 -13  -3   8      115.00      121.56      5.02 o
 -12  -3   8       46.61       45.03      4.31 o
 -11  -3   8        0.00        1.28      3.58 o
 -10  -3   8      109.65      100.49      3.76 o
  -9  -3   8       66.97       66.65      3.27 o
  -8  -3   8      142.06      123.60      3.50 o
  -7  -3   8      251.67      242.49      4.29 o
  -6  -3   8       53.01       48.00      3.81 o
  -5  -3   8       61.93       67.83      3.34 o
  -4  -3   8      183.19      210.00      3.90 o
  -3  -3   8      641.44      701.15      7.84 o
  -2  -3   8      174.15      195.21      3.94 o
  -1  -3   8      115.86      105.58      3.16 o
   0  -3   8        1.74        4.28      3.21 o
   1  -3   8      478.72      444.46      4.53 o
   2  -3   8        0.66       -1.42      2.88 o
   3  -3   8      280.83      283.82      4.35 o
   4  -3   8        0.04        0.82      3.19 o
   5  -3   8       26.65       23.52      3.27 o
   6  -3   8        0.21        5.02      3.27 o
   7  -3   8      170.45      158.85      4.73 o
   8  -3   8       18.75       18.56      3.02 o
   9  -3   8        1.01        4.99      3.86 o
  10  -3   8        8.48        5.99      3.50 o
 -13  -2   8      187.71      185.51      4.89 o
 -12  -2   8      374.25      403.90      4.62 o
 -11  -2   8        0.21       -0.60      3.57 o
 -10  -2   8       24.94       24.51      3.48 o
  -9  -2   8     1315.58     1258.24     14.23 o
  -8  -2   8      236.00      236.78     12.38 o
  -7  -2   8       14.11       22.11      3.84 o
  -6  -2   8      358.49      331.78      4.96 o
  -5  -2   8      263.86      312.95      4.51 o
  -4  -2   8      479.40      507.30      8.71 o
  -3  -2   8       49.66       53.56      3.12 o
  -2  -2   8      829.07      861.05     12.70 o
  -1  -2   8      148.74      143.61      3.09 o
   0  -2   8     2122.84     2101.91     13.30 o
   1  -2   8       32.81       46.24      3.03 o
   2  -2   8      167.31      177.12      3.34 o
   3  -2   8      145.32      140.47      4.17 o
   4  -2   8       29.75       36.97      2.85 o
   5  -2   8        9.78        8.49      4.07 o
   6  -2   8       21.40       20.75      3.56 o
   7  -2   8        0.52       -1.70      3.00 o
   8  -2   8       60.19       60.74      4.38 o
   9  -2   8      100.79       79.31     10.05 o
  10  -2   8        7.73        6.08      4.41 o
 -13  -1   8      174.09      162.99      5.64 o
 -12  -1   8      147.66      145.08      4.12 o
 -11  -1   8       34.34       35.74      3.18 o
 -10  -1   8        0.14        3.60      3.45 o
  -9  -1   8       23.83       31.04      3.28 o
  -8  -1   8      141.92      148.72      3.71 o
  -7  -1   8       49.56       45.74      3.24 o
  -6  -1   8     1061.87     1135.47     10.03 o
  -5  -1   8      490.25      520.11      7.93 o
  -4  -1   8      194.58      199.57      4.06 o
  -3  -1   8      710.40      685.38      7.53 o
  -2  -1   8       15.78       17.55      3.28 o
  -1  -1   8      168.96      145.84      2.94 o
   0  -1   8      202.39      170.72      3.06 o
   1  -1   8        0.10        1.34      2.89 o
   2  -1   8       39.33       61.41      2.74 o
   3  -1   8        0.15        1.32      3.49 o
   4  -1   8       92.25       99.03      3.10 o
   5  -1   8        1.84        4.27      3.44 o
   6  -1   8      189.54      177.45      3.71 o
   7  -1   8      217.64      223.13      6.32 o
   8  -1   8       19.29       18.33      3.76 o
   9  -1   8       30.27       22.39      3.97 o
  10  -1   8       18.29       13.07      8.78 o
 -13   0   8       18.79       17.45      3.68 o
 -12   0   8        6.38        8.81      3.68 o
 -11   0   8        3.85        4.09      3.52 o
 -10   0   8        9.04        8.98      4.02 o
  -9   0   8      267.86      247.45      4.01 o
  -8   0   8       31.40       36.00      3.27 o
  -7   0   8       81.22      100.54      3.41 o
  -6   0   8      647.52      662.08      7.01 o
  -5   0   8      143.21      126.15      4.31 o
  -4   0   8     1405.82     1470.93      6.38 o
  -3   0   8      270.99      315.71      4.15 o
  -2   0   8      987.71      939.39     19.77 o
  -1   0   8      698.83      671.61     15.49 o
   0   0   8       37.16       39.46      3.00 o
   1   0   8      591.06      610.07      6.78 o
   2   0   8       63.89       63.00      3.00 o
   3   0   8       97.48       99.30      2.83 o
   4   0   8      246.57      240.52      3.03 o
   5   0   8        5.08        7.40      2.34 o
   6   0   8       35.12       29.68      3.20 o
   7   0   8       30.41       24.40      3.81 o
   8   0   8       63.99       73.12      3.55 o
   9   0   8      149.72      142.23     13.85 o
  10   0   8        0.52        7.08      5.96 o
 -13   1   8        0.00        0.46      4.11 o
 -12   1   8       54.48       43.95      3.76 o
 -11   1   8       45.21       58.64      4.73 o
 -10   1   8       39.99       48.14      3.44 o
  -9   1   8        1.85        1.97      3.05 o
  -8   1   8       17.00       10.21      3.34 o
  -7   1   8       32.25       33.35      3.06 o
  -6   1   8       38.95       40.92      3.27 o
  -5   1   8      217.76      217.03      4.21 o
  -4   1   8       51.32       51.86      4.04 o
  -3   1   8       24.37       13.74      3.20 o
  -2   1   8       44.39       44.78      2.89 o
  -1   1   8       87.07       84.98      4.14 o
   0   1   8        9.38       22.39      2.65 o
   1   1   8       11.63       13.21      2.96 o
   2   1   8      308.27      308.19      3.65 o
   3   1   8       55.77       54.33      2.98 o
   4   1   8        4.96        6.63      2.70 o
   5   1   8       46.52       48.81      2.91 o
   6   1   8        2.72        1.02      2.42 o
   7   1   8       22.63       30.61      3.22 o
   8   1   8        0.97        3.39      3.68 o
   9   1   8        6.53        5.74      4.09 o
  10   1   8        0.89        6.94      6.17 o
 -13   2   8       11.10        6.60      4.09 o
 -12   2   8       28.22       22.96      3.82 o
 -11   2   8      160.40      162.22      4.04 o
 -10   2   8       10.72       14.99      3.43 o
  -9   2   8      361.63      343.59      5.72 o
  -8   2   8       13.14       17.73      3.13 o
  -7   2   8       86.45       84.01      3.33 o
  -6   2   8      270.27      279.74      3.43 o
  -5   2   8       20.27       20.42      3.99 o
  -4   2   8       63.22       75.27      4.04 o
  -3   2   8       68.79       48.70      3.76 o
  -2   2   8      172.88      177.63      3.34 o
  -1   2   8      571.87      596.53     11.35 o
   0   2   8       36.50       49.82      3.03 o
   1   2   8      244.44      253.12      4.98 o
   2   2   8      342.86      344.06      4.69 o
   3   2   8      297.75      308.55      3.60 o
   4   2   8       62.91       62.05      2.69 o
   5   2   8     1096.33     1089.53      7.16 o
   6   2   8      161.54      158.71      3.61 o
   7   2   8        3.18        7.53      2.61 o
   8   2   8        0.38        2.49      3.78 o
   9   2   8        1.45        0.46      4.17 o
  10   2   8       20.67       23.92      6.31 o
 -13   3   8        3.18        1.77      4.06 o
 -12   3   8        4.86        3.03      3.49 o
 -11   3   8       22.44       24.10      3.86 o
 -10   3   8      151.10      130.23      7.84 o
  -9   3   8       13.90       14.88      3.24 o
  -8   3   8      159.41      164.38      5.39 o
  -7   3   8     1081.40     1046.94     18.73 o
  -6   3   8      266.66      230.45      3.83 o
  -5   3   8       47.48       38.83      2.95 o
  -4   3   8       24.44       20.83      5.54 o
  -3   3   8       88.02       73.35      5.30 o
  -2   3   8       89.30       81.36      4.29 o
  -1   3   8       74.92       69.14      3.64 o
   0   3   8      257.27      334.41      7.47 o
   1   3   8      267.86      248.94      3.97 o
   2   3   8        3.01        4.73      2.86 o
   3   3   8       21.98       26.89      2.80 o
   4   3   8      208.79      243.47      3.35 o
   5   3   8        0.75        3.38      2.62 o
   6   3   8      382.16      370.52      7.72 o
   7   3   8        2.86        2.20      2.52 o
   8   3   8       54.55       57.41      3.32 o
   9   3   8        0.29        0.36      4.20 o
  10   3   8       75.61       62.52     33.73 o
 -13   4   8        1.87        3.32      3.83 o
 -12   4   8        2.02        0.46      3.67 o
 -11   4   8       25.08       20.49      3.44 o
 -10   4   8       97.15       90.68      6.78 o
  -9   4   8      128.39      124.30      3.66 o
  -8   4   8      820.76      769.63     12.60 o
  -7   4   8       42.54       38.33      4.02 o
  -6   4   8      135.05      133.10      5.50 o
  -5   4   8       44.45       52.28      3.05 o
  -4   4   8        1.02        4.10      2.45 o
  -3   4   8     1593.92     1759.53     26.09 o
  -2   4   8       25.33       21.07      2.84 o
  -1   4   8       71.09       82.54      4.78 o
   0   4   8      909.42      888.59      9.95 o
   1   4   8        0.26       -1.24      4.21 o
   2   4   8        4.63        5.52      2.50 o
   3   4   8      356.57      345.89      4.54 o
   4   4   8       55.92       61.37      2.93 o
   5   4   8        7.90       12.63      2.93 o
   6   4   8       62.98       58.58      3.15 o
   7   4   8       20.89       28.66      2.51 o
   8   4   8       43.08       37.81      2.86 o
   9   4   8        7.72        5.32      4.03 o
 -13   5   8        7.00        7.24      3.88 o
 -12   5   8      145.45      138.35      6.87 o
 -11   5   8        7.72        5.77      3.41 o
 -10   5   8        0.25        0.26      3.28 o
  -9   5   8       14.76       19.87      4.04 o
  -8   5   8       47.30       55.84      3.64 o
  -7   5   8      757.38      771.66      4.92 o
  -6   5   8      251.84      227.22      3.48 o
  -5   5   8        8.68        8.68      2.75 o
  -4   5   8      102.22       94.84      3.47 o
  -3   5   8       13.63       19.81      3.25 o
  -2   5   8      115.82      140.70      3.65 o
  -1   5   8       59.40       56.79      3.06 o
   0   5   8       20.42       31.16      3.46 o
   1   5   8       54.88       55.06      4.98 o
   2   5   8      107.20       98.58      2.76 o
   3   5   8      146.13      149.10      3.16 o
   4   5   8      995.41      998.28     20.61 o
   5   5   8        1.14       -3.26      3.17 o
   6   5   8        6.90       11.28      3.05 o
   7   5   8       58.29       53.36      3.40 o
   8   5   8        0.28       -0.77      2.77 o
   9   5   8        1.75        3.72      3.41 o
 -13   6   8       20.64       22.75      4.34 o
 -12   6   8        0.64        2.33      3.51 o
 -11   6   8        1.08        4.91      3.40 o
 -10   6   8       29.83       30.26      4.29 o
  -9   6   8       17.35       18.48      2.88 o
  -8   6   8      217.78      203.50      3.82 o
  -7   6   8      383.31      388.05      4.21 o
  -6   6   8      536.63      565.43      7.84 o
  -5   6   8      370.90      348.03      4.12 o
  -4   6   8        5.29        5.16      2.59 o
  -3   6   8        5.71        5.74      3.09 o
  -2   6   8       14.69       21.07      3.02 o
  -1   6   8       96.20       86.29      2.51 o
   0   6   8       18.01       13.80      3.35 o
   1   6   8       70.40       72.50      3.09 o
   2   6   8      332.63      333.01      8.86 o
   3   6   8      527.82      489.30      4.57 o
   4   6   8       88.48       91.63      4.40 o
   5   6   8        0.47        1.38      2.88 o
   6   6   8       50.72       54.38      3.59 o
   7   6   8       18.91       19.42      3.16 o
   8   6   8       12.91       14.79      3.09 o
   9   6   8       42.46       56.19      9.42 o
 -12   7   8       31.40       29.65      3.78 o
 -11   7   8        0.38        7.41      4.09 o
 -10   7   8       35.98       47.37      4.08 o
  -9   7   8      181.27      163.09      4.62 o
  -8   7   8        0.17        0.51      2.83 o
  -7   7   8      167.53      181.00     10.18 o
  -6   7   8      461.09      439.38     10.84 o
  -5   7   8       64.83       65.04      5.11 o
  -4   7   8        0.11        2.20      2.71 o
  -3   7   8       33.72       36.86      2.81 o
  -2   7   8       18.98       15.32      2.25 o
  -1   7   8       45.21       50.56      2.60 o
   0   7   8      320.37      327.10      5.30 o
   1   7   8      443.09      463.65      4.22 o
   2   7   8     1863.21     1855.09     18.64 o
   3   7   8       24.17       31.17      3.01 o
   4   7   8      386.35      393.65      4.05 o
   5   7   8       48.84       48.32      3.08 o
   6   7   8        1.45        4.54      2.98 o
   7   7   8      169.65      164.07      3.95 o
   8   7   8        6.18       13.96      3.21 o
 -12   8   8        0.17        4.10      4.89 o
 -11   8   8        6.22        4.05      3.56 o
 -10   8   8       62.01       57.52      3.56 o
  -9   8   8       40.80       41.86      3.48 o
  -8   8   8        4.79        3.65      2.92 o
  -7   8   8      198.87      184.59      6.66 o
  -6   8   8      185.69      187.40      3.31 o
  -5   8   8       55.49       44.29      3.79 o
  -4   8   8        2.76        2.57      2.44 o
  -3   8   8       40.81       43.61      4.51 o
  -2   8   8        5.11        6.83      2.24 o
  -1   8   8        0.91        4.76      2.48 o
   0   8   8       21.40       27.94      2.64 o
   1   8   8     1186.28     1199.79      9.14 o
   2   8   8      379.11      390.47      4.55 o
   3   8   8       29.25       29.53      2.92 o
   4   8   8        3.23        6.89      2.61 o
   5   8   8       56.67       52.76      3.01 o
   6   8   8        7.23        6.86      3.02 o
   7   8   8        3.30       10.24      2.91 o
 -11   9   8        4.65        4.74      3.24 o
 -10   9   8      119.91       97.42      8.94 o
  -9   9   8       80.16       88.49      3.60 o
  -8   9   8       31.65       23.43      3.37 o
  -7   9   8        1.29        5.42      2.56 o
  -6   9   8       54.93       50.06      2.92 o
  -5   9   8       98.10       85.60      4.24 o
  -4   9   8       12.43       13.85      2.54 o
  -3   9   8       69.79       70.83      3.32 o
  -2   9   8      116.14      123.38      4.47 o
  -1   9   8      224.96      224.85      4.91 o
   0   9   8     1338.20     1343.98     12.65 o
   1   9   8       23.25       28.72      2.62 o
   2   9   8        4.51        6.62      2.88 o
   3   9   8      129.64      124.20      2.93 o
   4   9   8        6.07       11.74      2.77 o
   5   9   8        0.89        1.21      2.97 o
   6   9   8        1.15        1.22      2.67 o
   7   9   8       30.76       35.86      4.80 o
 -10  10   8       31.27       28.36      3.22 o
  -9  10   8        4.23       10.13      3.44 o
  -8  10   8       21.75       24.29      3.39 o
  -7  10   8       51.67       37.29      4.79 o
  -6  10   8       20.97       19.38      3.70 o
  -5  10   8        7.47        7.83      2.55 o
  -4  10   8       20.69       17.90      3.24 o
  -3  10   8       20.12       21.90      2.83 o
  -2  10   8       31.35       30.75      2.36 o
  -1  10   8       96.01       89.19      3.36 o
   0  10   8       43.98       37.62      2.84 o
   1  10   8       58.14       53.69      2.56 o
   2  10   8       74.75       75.01      3.48 o
   3  10   8        8.85        8.95      2.99 o
   4  10   8       22.17       22.52      3.01 o
   5  10   8        4.33       11.05      3.27 o
   6  10   8       51.45       51.96      3.37 o
 -10  11   8        7.22        7.08      3.71 o
  -9  11   8        1.00        8.35      3.62 o
  -8  11   8       12.73        6.00      3.07 o
  -7  11   8       70.56       82.20      4.73 o
  -6  11   8        4.04        7.24      3.34 o
  -5  11   8        0.50       -0.19      3.07 o
  -4  11   8        2.99        6.34      2.78 o
  -3  11   8       81.87       86.92      3.07 o
  -2  11   8       13.92       11.99      2.58 o
  -1  11   8       27.03       24.35      2.68 o
   0  11   8        5.44        7.44      2.44 o
   1  11   8        0.10       -2.72      2.68 o
   2  11   8        1.16        3.27      2.64 o
   3  11   8       17.93       20.36      2.77 o
   4  11   8       17.85       25.09      3.14 o
   5  11   8        5.04        5.12      3.01 o
  -8  12   8        0.39        2.54      3.62 o
  -7  12   8       36.84       29.79      3.62 o
  -6  12   8       13.77       14.34      3.51 o
  -5  12   8        9.39       12.51      4.17 o
  -4  12   8       12.40        5.70      2.92 o
  -3  12   8        0.24        1.05      2.91 o
  -2  12   8        4.82       10.77      2.93 o
  -1  12   8       72.26       83.59      3.16 o
   0  12   8        0.01        2.35      3.01 o
   1  12   8        2.59        0.95      2.74 o
   2  12   8        5.10        5.34      3.06 o
   3  12   8        6.57        7.31      3.17 o
  -7  13   8       14.71        6.71      3.67 o
  -6  13   8       28.72       33.69      3.20 o
  -5  13   8        4.55        7.11      2.82 o
  -4  13   8        4.13        4.16      3.45 o
  -3  13   8       32.96       44.09      4.88 o
  -2  13   8       90.74       96.14      3.26 o
  -1  13   8       19.89       23.24      2.84 o
   0  13   8        8.63       12.85      3.78 o
   1  13   8       16.32       19.42      2.91 o
  -3 -13   9        9.13        6.69      3.07 o
  -2 -13   9        0.16       -0.70      3.01 o
  -1 -13   9        1.66        7.50      3.29 o
   0 -13   9        2.01        6.46      2.86 o
   1 -13   9       26.74       26.25      3.31 o
   2 -13   9       60.09       52.56      5.77 o
  -6 -12   9        5.00        8.92      3.31 o
  -5 -12   9        0.01        0.10      3.49 o
  -4 -12   9       65.11       67.19      3.55 o
  -3 -12   9       36.96       36.61      3.62 o
  -2 -12   9       18.04       20.01      2.98 o
  -1 -12   9       54.80       56.90      9.03 o
   0 -12   9        0.04       -1.80      3.03 o
   1 -12   9        1.44       -1.17      3.11 o
   2 -12   9       41.36       36.57      3.15 o
   3 -12   9        0.63        3.40      3.21 o
   4 -12   9        2.14        1.20      3.12 o
  -7 -11   9        8.29       10.07      3.97 o
  -6 -11   9       33.63       33.06      3.64 o
  -5 -11   9        7.31        7.85      2.73 o
  -4 -11   9       68.01       77.75      3.29 o
  -3 -11   9        9.66       12.21      3.39 o
  -2 -11   9       28.45       40.45      3.39 o
  -1 -11   9       59.82       48.23      4.30 o
   0 -11   9        0.40       -0.85      2.69 o
   1 -11   9        5.39        7.18      3.09 o
   2 -11   9       81.53       76.02      3.86 o
   3 -11   9       13.96       11.29      2.98 o
   4 -11   9       27.97       29.63      2.53 o
   5 -11   9       14.66       23.70      2.88 o
   6 -11   9        0.84        3.90      3.17 o
  -8 -10   9       18.50       19.23      4.15 o
  -7 -10   9       23.44       24.17      3.84 o
  -6 -10   9        7.31       11.71      3.71 o
  -5 -10   9        0.05        2.12      2.97 o
  -4 -10   9      119.47      133.36      4.90 o
  -3 -10   9        4.81        8.01      3.34 o
  -2 -10   9       30.05       30.67      3.01 o
  -1 -10   9      330.14      299.71      9.03 o
   0 -10   9       82.54       75.23      3.17 o
   1 -10   9        0.81        3.54      2.96 o
   2 -10   9       20.01       21.00      2.93 o
   3 -10   9       14.23       13.95      3.14 o
   4 -10   9       38.88       43.56      3.16 o
   5 -10   9       32.15       25.85      3.07 o
   6 -10   9        2.58        6.39      3.13 o
   7 -10   9      136.53      128.60      5.14 o
  -9  -9   9       38.43       35.51      5.26 o
  -8  -9   9       48.04       59.19      4.55 o
  -7  -9   9        9.88       12.00      3.54 o
  -6  -9   9        3.92        6.70      3.12 o
  -5  -9   9        4.81        3.31      3.72 o
  -4  -9   9      141.31      145.04      4.46 o
  -3  -9   9        4.77        9.06      4.21 o
  -2  -9   9      162.99      163.45      3.77 o
  -1  -9   9        2.54        0.96      2.90 o
   0  -9   9        6.06        6.60      2.88 o
   1  -9   9       30.81       27.06      3.39 o
   2  -9   9      125.58      121.97      5.21 o
   3  -9   9       82.45       77.34      2.88 o
   4  -9   9       68.34       74.36      3.09 o
   5  -9   9       81.93       81.58      3.12 o
   6  -9   9        1.29        3.61      2.99 o
   7  -9   9        3.84        8.14      2.75 o
 -10  -8   9       29.02       26.27      5.00 o
  -9  -8   9       17.89       23.17      3.55 o
  -8  -8   9        1.01        2.16      3.73 o
  -7  -8   9        1.18        0.41      3.61 o
  -6  -8   9      681.61      727.88      6.00 o
  -5  -8   9      211.92      243.94      4.83 o
  -4  -8   9       22.01       10.46      4.07 o
  -3  -8   9      204.63      197.49      9.68 o
  -2  -8   9        6.49        3.83      3.71 o
  -1  -8   9      110.40      105.31      3.78 o
   0  -8   9        4.10        6.46      3.49 o
   1  -8   9       17.95       20.25      2.85 o
   2  -8   9       93.21       89.44      3.52 o
   3  -8   9       26.34       28.65      3.35 o
   4  -8   9        4.69       12.01      3.35 o
   5  -8   9      303.46      284.59      6.47 o
   6  -8   9       85.07       81.24      3.16 o
   7  -8   9        0.15        8.08      2.69 o
   8  -8   9        0.37        5.55      3.15 o
 -11  -7   9        5.59        6.16      4.56 o
 -10  -7   9        1.59        1.88      4.34 o
  -9  -7   9      124.88      134.32      4.10 o
  -8  -7   9       68.24       71.91      4.56 o
  -7  -7   9      637.15      673.27     31.70 o
  -6  -7   9       17.37       16.16      4.66 o
  -5  -7   9      222.61      215.32      4.58 o
  -4  -7   9      200.91      184.04      4.56 o
  -3  -7   9       65.18       68.25      3.46 o
  -2  -7   9       18.37       28.72      3.88 o
  -1  -7   9       27.67       30.46      2.91 o
   0  -7   9      156.05      170.96      5.40 o
   1  -7   9      412.02      421.41      5.28 o
   2  -7   9       58.88       52.97      3.47 o
   3  -7   9     1303.62     1291.39     15.81 o
   4  -7   9      215.64      229.67      4.03 o
   5  -7   9        3.65       10.27      3.01 o
   6  -7   9        1.87        3.49      2.93 o
   7  -7   9        7.24        3.78      2.70 o
   8  -7   9        2.47        4.38      3.25 o
   9  -7   9        7.26        9.82      3.51 o
 -11  -6   9        9.99       10.34      4.54 o
 -10  -6   9        0.01       -0.46      4.12 o
  -9  -6   9       13.40       12.02      3.74 o
  -8  -6   9      101.71       94.22      4.39 o
  -7  -6   9     1080.77     1095.42     19.43 o
  -6  -6   9      737.72      757.71      5.85 o
  -5  -6   9        9.35       11.36      3.24 o
  -4  -6   9       61.00       63.36      4.14 o
  -3  -6   9        5.61        8.98      3.86 o
  -2  -6   9       28.81       18.51      3.09 o
  -1  -6   9        0.05       -1.26      3.35 o
   0  -6   9        4.69        6.60      2.90 o
   1  -6   9      601.17      564.48      4.97 o
   2  -6   9      632.98      633.66     11.65 o
   3  -6   9     1699.51     1663.14      6.65 o
   4  -6   9      556.10      550.46      8.72 o
   5  -6   9       62.31       51.53      3.55 o
   6  -6   9        5.16        3.66      3.29 o
   7  -6   9       11.49       15.21      3.54 o
   8  -6   9       49.78       57.01      4.41 o
   9  -6   9        0.89        1.08      3.33 o
 -12  -5   9       20.44       26.48      4.20 o
 -11  -5   9       16.57       15.94      4.10 o
 -10  -5   9      159.92      161.94      4.41 o
  -9  -5   9       56.34       60.17      3.70 o
  -8  -5   9       37.34       36.86      7.22 o
  -7  -5   9      305.25      318.18      6.84 o
  -6  -5   9        0.84        4.70      6.24 o
  -5  -5   9       32.92       42.36      5.54 o
  -4  -5   9      192.38      196.68      3.96 o
  -3  -5   9      100.81       99.76      4.16 o
  -2  -5   9       22.22       13.58      3.44 o
  -1  -5   9       13.36       14.68      3.36 o
   0  -5   9       18.60       21.72      3.43 o
   1  -5   9        9.92       11.94      3.03 o
   2  -5   9      551.74      548.01      4.64 o
   3  -5   9       93.52       80.64      3.67 o
   4  -5   9      171.09      161.00      3.72 o
   5  -5   9        0.34       -0.02      3.29 o
   6  -5   9       65.81       75.86      3.73 o
   7  -5   9       67.90       71.18      3.77 o
   8  -5   9       46.79       35.30      3.29 o
   9  -5   9       26.83       25.47      3.67 o
 -12  -4   9        0.85        1.71      4.15 o
 -11  -4   9       50.81       46.92      3.87 o
 -10  -4   9      201.71      205.74      4.04 o
  -9  -4   9      298.17      288.79      4.21 o
  -8  -4   9     2221.87     2223.44     21.36 o
  -7  -4   9       17.98       22.97      4.04 o
  -6  -4   9       50.29       41.24      4.12 o
  -5  -4   9      246.69      226.65      6.07 o
  -4  -4   9        5.28        6.94      2.88 o
  -3  -4   9       70.37       76.27      4.14 o
  -2  -4   9       21.66       17.21      2.80 o
  -1  -4   9      249.40      249.55      4.91 o
   0  -4   9      386.70      384.08      4.57 o
   1  -4   9       18.13       18.29      3.39 o
   2  -4   9       22.26       19.86      3.40 o
   3  -4   9     1034.71     1023.68     10.88 o
   4  -4   9      485.92      480.90      8.03 o
   5  -4   9      443.11      460.88     12.55 o
   6  -4   9        7.43        9.27      3.41 o
   7  -4   9       57.46       54.88      3.55 o
   8  -4   9       15.56       15.54      3.85 o
   9  -4   9        1.87        2.73      4.05 o
  10  -4   9        6.27        3.43      3.45 o
 -12  -3   9        3.87        5.68      3.78 o
 -11  -3   9      235.14      246.02      4.99 o
 -10  -3   9       21.59       14.43      3.18 o
  -9  -3   9        1.85        3.77      3.56 o
  -8  -3   9        8.06        9.29      3.30 o
  -7  -3   9       30.77       28.94      3.53 o
  -6  -3   9        3.05        5.68      3.65 o
  -5  -3   9      113.10      109.66      4.18 o
  -4  -3   9      300.79      296.12      6.28 o
  -3  -3   9       95.01       90.02      3.29 o
  -2  -3   9        3.02        5.27      3.40 o
  -1  -3   9      209.09      205.89      3.61 o
   0  -3   9      138.07      125.26      3.48 o
   1  -3   9        1.51        6.36      3.33 o
   2  -3   9      767.29      689.31     11.43 o
   3  -3   9      165.65      191.72      5.70 o
   4  -3   9       95.92      100.21      3.18 o
   5  -3   9       36.15       36.32      3.09 o
   6  -3   9        5.90        7.19      4.04 o
   7  -3   9        6.82       10.99      3.54 o
   8  -3   9        3.90        3.17      3.74 o
   9  -3   9       12.12       16.38      3.40 o
  10  -3   9        4.43        1.59      3.01 o
 -13  -2   9        0.43        4.31      3.88 o
 -12  -2   9        7.97        5.84      3.46 o
 -11  -2   9       21.28       23.12      3.11 o
 -10  -2   9      629.65      588.14      8.41 o
  -9  -2   9       85.52       77.95      4.16 o
  -8  -2   9        7.07        6.17      3.90 o
  -7  -2   9        7.18        8.93      3.99 o
  -6  -2   9       27.35       27.57      3.63 o
  -5  -2   9       95.92      111.60      5.80 o
  -4  -2   9       16.06       19.32      3.02 o
  -3  -2   9      540.96      553.05      4.92 o
  -2  -2   9        3.75        4.44      3.22 o
  -1  -2   9     1715.24     1669.29      7.81 o
   0  -2   9        6.97        8.16      2.86 o
   1  -2   9     1859.84     1871.43     14.70 o
   2  -2   9      205.38      186.40      4.19 o
   3  -2   9      238.22      253.77      7.05 o
   4  -2   9       74.52       77.23      3.46 o
   5  -2   9       62.99       57.81      3.40 o
   6  -2   9        0.67        3.84      3.29 o
   7  -2   9       35.87       29.95      3.57 o
   8  -2   9       24.61       25.54      3.91 o
   9  -2   9        7.14       -0.64      4.86 o
  10  -2   9        6.40        6.98      4.45 o
 -13  -1   9       50.48       43.24      3.83 o
 -12  -1   9       34.70       31.82      3.29 o
 -11  -1   9       88.63      100.96      4.01 o
 -10  -1   9        1.25        2.75      3.20 o
  -9  -1   9        7.56       12.86      3.14 o
  -8  -1   9       76.62       78.85      3.04 o
  -7  -1   9       98.13      100.70      4.31 o
  -6  -1   9       15.39       13.03      3.94 o
  -5  -1   9      579.70      631.03      6.61 o
  -4  -1   9       73.91       74.65      4.47 o
  -3  -1   9       45.22       51.36      3.57 o
  -2  -1   9      400.00      387.34      4.29 o
  -1  -1   9       98.60      115.35      2.92 o
   0  -1   9      105.28      108.33      3.11 o
   1  -1   9       13.59       13.88      3.41 o
   2  -1   9       10.77       19.48      3.28 o
   3  -1   9       20.27       18.57      2.82 o
   4  -1   9        5.36        5.04      2.31 o
   5  -1   9       95.47       89.32      3.47 o
   6  -1   9        0.06        1.58      3.41 o
   7  -1   9       22.85       36.31      3.66 o
   8  -1   9        7.61       10.32      3.92 o
   9  -1   9       11.95       16.65      4.72 o
  10  -1   9       24.39       14.25      9.09 o
 -13   0   9       45.82       45.65      3.89 o
 -12   0   9       32.85       45.07      3.71 o
 -11   0   9        5.61       10.59      3.44 o
 -10   0   9      103.09       88.00      3.59 o
  -9   0   9      125.63      120.29      3.76 o
  -8   0   9      105.20      106.51      3.49 o
  -7   0   9      367.30      384.31      6.49 o
  -6   0   9       36.58       38.04      4.42 o
  -5   0   9      233.23      252.70      4.86 o
  -4   0   9      809.18      785.95      6.55 o
  -3   0   9      335.61      318.48      5.90 o
  -2   0   9        0.35        6.10      3.19 o
  -1   0   9        8.70       11.06      2.79 o
   0   0   9       74.28       80.16      3.02 o
   1   0   9       87.70       76.72      3.05 o
   2   0   9       48.84       52.00      2.94 o
   3   0   9       43.46       59.86      2.63 o
   4   0   9        0.16        2.43      2.55 o
   5   0   9       68.22       68.99      3.14 o
   6   0   9      183.76      176.77      3.45 o
   7   0   9       26.41       18.86      3.47 o
   8   0   9        0.04        4.38      3.86 o
   9   0   9        0.00       -0.99      4.09 o
  10   0   9       94.93       72.07     38.82 o
 -13   1   9        0.01        0.78      3.84 o
 -12   1   9        0.12        4.01      3.43 o
 -11   1   9        3.78        7.76      3.40 o
 -10   1   9        0.00        1.88      3.22 o
  -9   1   9       14.52       16.03      3.18 o
  -8   1   9       80.24       89.16      3.47 o
  -7   1   9       40.47       40.22      2.96 o
  -6   1   9       91.04       95.04      4.29 o
  -5   1   9        0.00       -0.38      3.29 o
  -4   1   9       14.66       16.80      3.31 o
  -3   1   9       71.61       68.87      3.40 o
  -2   1   9       11.69       17.49      2.77 o
  -1   1   9       23.66       33.72      3.37 o
   0   1   9      265.74      255.15      3.26 o
   1   1   9      565.46      573.01     11.22 o
   2   1   9       83.54       78.79      3.86 o
   3   1   9      125.24      128.12      2.87 o
   4   1   9       68.53       73.87      2.70 o
   5   1   9      226.14      219.17      4.35 o
   6   1   9       96.40       87.37      2.84 o
   7   1   9       16.87       17.66      3.61 o
   8   1   9       12.50       13.02      3.85 o
   9   1   9       18.50       19.18      4.24 o
  10   1   9        1.05        1.93      4.69 o
 -13   2   9       14.53       20.89      3.95 o
 -12   2   9        3.63        1.34      3.68 o
 -11   2   9       15.23       20.05      3.87 o
 -10   2   9        5.57        9.45      3.41 o
  -9   2   9       73.61       73.37      4.04 o
  -8   2   9       77.36       94.31      3.39 o
  -7   2   9       98.22       90.68      3.35 o
  -6   2   9       44.83       49.73      5.26 o
  -5   2   9      194.64      172.53      4.54 o
  -4   2   9        0.12        1.54      2.81 o
  -3   2   9       30.23       31.78      3.33 o
  -2   2   9       46.21       61.91      2.72 o
  -1   2   9     2534.51     2639.75     39.64 o
   0   2   9       17.65       25.32      3.01 o
   1   2   9      206.44      236.79      3.49 o
   2   2   9       14.08       20.79      2.29 o
   3   2   9       23.12       23.17      2.85 o
   4   2   9      444.72      438.28      3.57 o
   5   2   9      243.04      229.29      6.67 o
   6   2   9       10.85       15.19      2.97 o
   7   2   9        1.48        3.67      3.11 o
   8   2   9        3.89        5.44      3.83 o
   9   2   9      139.07      135.37     37.25 o
 -13   3   9       19.52       19.74      3.94 o
 -12   3   9        2.53        2.63      3.71 o
 -11   3   9       12.90       12.34      3.58 o
 -10   3   9        0.01        2.63      3.24 o
  -9   3   9        7.66        5.69      3.29 o
  -8   3   9      182.30      178.30      3.72 o
  -7   3   9      436.52      438.03      4.06 o
  -6   3   9      110.96      110.73      5.28 o
  -5   3   9       45.09       46.24      3.65 o
  -4   3   9       14.13       11.67      3.28 o
  -3   3   9        0.87        4.42      2.82 o
  -2   3   9      563.91      546.05      4.08 o
  -1   3   9       32.45       42.88      3.53 o
   0   3   9      557.73      618.99      4.76 o
   1   3   9       22.75       21.03      2.69 o
   2   3   9       10.61       11.22      3.15 o
   3   3   9        1.16        5.43      2.99 o
   4   3   9        0.88        2.06      2.82 o
   5   3   9       20.73       23.70      2.64 o
   6   3   9      197.15      204.78      3.97 o
   7   3   9       30.48       28.75      2.88 o
   8   3   9        0.01        3.81      3.16 o
   9   3   9        3.28        4.03      3.98 o
 -13   4   9        6.01        6.95      3.71 o
 -12   4   9       16.54       16.99      3.84 o
 -11   4   9        1.29        1.55      3.52 o
 -10   4   9        2.79        3.59      2.77 o
  -9   4   9      388.58      359.18     11.05 o
  -8   4   9     1004.96     1005.93     22.38 o
  -7   4   9       42.18       43.49      6.32 o
  -6   4   9      221.24      231.07      3.77 o
  -5   4   9        1.87        5.52      3.94 o
  -4   4   9        0.10        2.21      3.18 o
  -3   4   9      717.08      750.36     10.68 o
  -2   4   9        0.84        0.82      3.32 o
  -1   4   9        6.79        5.13      2.59 o
   0   4   9        2.87        1.47      3.38 o
   1   4   9      127.42      132.40      4.46 o
   2   4   9        6.09       12.34      2.91 o
   3   4   9       40.19       42.11      2.87 o
   4   4   9      347.29      354.07      3.58 o
   5   4   9      123.42      112.15      3.23 o
   6   4   9       59.54       63.36      2.55 o
   7   4   9       36.36       41.50      3.15 o
   8   4   9       13.89       15.96      3.06 o
   9   4   9       44.69       25.44      6.47 o
 -13   5   9       56.92       60.97      3.95 o
 -12   5   9        6.03        8.96      3.80 o
 -11   5   9        1.97        4.11      3.32 o
 -10   5   9       77.50       75.82      3.80 o
  -9   5   9       67.89       71.46      4.04 o
  -8   5   9      181.72      181.75      6.00 o
  -7   5   9       46.18       46.43      2.92 o
  -6   5   9       44.30       59.04      3.37 o
  -5   5   9      889.15      907.00     15.56 o
  -4   5   9     1083.60     1097.15     11.13 o
  -3   5   9      269.56      272.93      3.90 o
  -2   5   9      218.05      251.70      3.56 o
  -1   5   9      377.64      384.22      5.23 o
   0   5   9       27.85       29.03      2.92 o
   1   5   9       21.94       23.12      2.87 o
   2   5   9       72.44       72.36      3.45 o
   3   5   9      244.11      233.04      5.60 o
   4   5   9      376.51      378.36      6.90 o
   5   5   9      284.09      279.55      3.63 o
   6   5   9       14.85       21.60      3.11 o
   7   5   9       76.87       79.04      3.81 o
   8   5   9      119.86      118.31      9.95 o
 -12   6   9        0.00        0.52      3.62 o
 -11   6   9        0.29        1.07      3.37 o
 -10   6   9       29.53       29.40      3.34 o
  -9   6   9       27.81       35.09      4.01 o
  -8   6   9      122.08      133.71      5.40 o
  -7   6   9      352.79      382.52     11.79 o
  -6   6   9        0.57       -0.25      3.27 o
  -5   6   9       93.14       87.41      3.62 o
  -4   6   9      317.39      289.73     10.60 o
  -3   6   9      160.46      149.70      3.65 o
  -2   6   9       66.75       73.59      2.45 o
  -1   6   9        0.00        2.69      3.24 o
   0   6   9      100.35      116.68      3.87 o
   1   6   9      113.35      118.95      3.54 o
   2   6   9     1122.84     1104.24     32.71 o
   3   6   9      418.27      431.63      4.47 o
   4   6   9       28.12       26.25      2.59 o
   5   6   9      349.31      356.96      4.19 o
   6   6   9        0.60       -0.53      2.67 o
   7   6   9       22.31       28.99      3.39 o
   8   6   9       33.96       35.43      2.95 o
 -12   7   9       41.29       35.35      5.87 o
 -11   7   9       10.64       14.46      3.04 o
 -10   7   9       64.91       67.40      3.13 o
  -9   7   9       68.20       64.96      3.26 o
  -8   7   9       22.57       24.51      3.32 o
  -7   7   9      109.20      122.41      3.54 o
  -6   7   9       10.29       19.85      2.85 o
  -5   7   9      139.07      147.84      3.23 o
  -4   7   9      107.43      123.07      4.19 o
  -3   7   9       23.67       22.89      2.59 o
  -2   7   9        5.47        4.49      2.25 o
  -1   7   9       51.71       50.38      2.42 o
   0   7   9        3.75        2.95      2.81 o
   1   7   9       43.37       43.28      2.98 o
   2   7   9     1276.38     1323.43     25.92 o
   3   7   9      196.66      206.55      6.45 o
   4   7   9       51.14       55.38      3.99 o
   5   7   9       23.37       25.18      3.43 o
   6   7   9        3.72        8.19      3.44 o
   7   7   9       42.76       49.36      3.30 o
 -11   8   9      119.73      125.77      4.14 o
 -10   8   9       27.22       29.56      3.55 o
  -9   8   9      103.76      111.90      3.76 o
  -8   8   9       46.35       54.79      3.04 o
  -7   8   9       10.65        7.77      3.25 o
  -6   8   9       67.57       59.70      2.70 o
  -5   8   9       58.46       52.03      3.07 o
  -4   8   9       45.49       41.35      3.21 o
  -3   8   9       20.76       22.28      2.55 o
  -2   8   9       30.26       25.23      2.35 o
  -1   8   9       45.94       49.82      2.94 o
   0   8   9       76.57       76.73      3.08 o
   1   8   9      511.67      511.95      8.50 o
   2   8   9      151.12      154.06      5.86 o
   3   8   9        8.49        8.87      2.85 o
   4   8   9       55.64       64.14      3.12 o
   5   8   9        4.99        7.31      2.94 o
   6   8   9       17.71       19.16      2.79 o
   7   8   9       44.82       57.26      3.93 o
 -11   9   9       83.31       62.60      3.48 o
 -10   9   9       38.69       36.65      3.68 o
  -9   9   9        0.08        0.91      2.99 o
  -8   9   9        0.00       -1.53      3.28 o
  -7   9   9       46.80       54.55      3.48 o
  -6   9   9       10.70       14.95      2.82 o
  -5   9   9       16.57       17.65      3.46 o
  -4   9   9       41.01       38.65      2.82 o
  -3   9   9        3.38        5.35      2.79 o
  -2   9   9        1.26        4.74      2.76 o
  -1   9   9      194.09      180.58      3.25 o
   0   9   9        5.95       13.89      3.78 o
   1   9   9       10.77       15.83      2.58 o
   2   9   9       14.04       16.00      2.95 o
   3   9   9        3.22        3.48      2.64 o
   4   9   9        1.26        4.91      2.99 o
   5   9   9        3.06        9.09      3.05 o
   6   9   9        2.25        2.57      2.87 o
 -10  10   9        1.65        1.69      3.71 o
  -9  10   9        4.33        6.19      3.95 o
  -8  10   9        2.11        0.47      2.89 o
  -7  10   9        6.00        3.05      2.93 o
  -6  10   9       34.55       34.95      2.98 o
  -5  10   9       30.98       31.76      3.00 o
  -4  10   9       24.93       25.94      3.32 o
  -3  10   9        2.74        3.13      2.56 o
  -2  10   9       22.87       18.11      2.88 o
  -1  10   9       49.73       55.43      2.98 o
   0  10   9       56.06       52.09      3.05 o
   1  10   9       58.98       61.73      2.84 o
   2  10   9       74.78       81.71      3.20 o
   3  10   9        0.72        3.13      3.73 o
   4  10   9       15.95       17.85      2.86 o
   5  10   9       14.95       18.40      3.21 o
  -9  11   9        9.07        7.68      2.86 o
  -8  11   9        3.96        5.45      3.03 o
  -7  11   9       10.15       11.38      3.44 o
  -6  11   9        2.35        8.08      2.89 o
  -5  11   9       85.92       96.89      5.61 o
  -4  11   9       13.14       13.05      2.91 o
  -3  11   9        4.41        5.75      2.90 o
  -2  11   9      161.75      149.78      3.20 o
  -1  11   9        0.00        5.76      3.01 o
   0  11   9        2.76        6.50      2.95 o
   1  11   9        2.26        2.31      2.46 o
   2  11   9        6.47       10.19      2.74 o
   3  11   9        3.46        1.88      2.51 o
   4  11   9        2.73        2.74      3.24 o
  -8  12   9        2.02        5.63      4.19 o
  -7  12   9       77.04       68.71      3.41 o
  -6  12   9        0.98        3.18      3.57 o
  -5  12   9       20.42       25.08      3.56 o
  -4  12   9        3.89        7.27      2.67 o
  -3  12   9       30.37       34.77      3.03 o
  -2  12   9        2.76        3.22      2.64 o
  -1  12   9        4.69        2.73      3.06 o
   0  12   9        5.32        6.11      3.08 o
   1  12   9        3.97        9.80      3.16 o
   2  12   9       13.73       13.89      2.83 o
  -5  13   9       15.52       12.14      3.09 o
  -4  13   9        0.36        0.13      2.74 o
  -3  13   9       12.43        8.69      2.79 o
  -2  13   9       48.00       46.59      3.28 o
  -1  13   9       18.27       24.27      3.05 o
   0  13   9       28.73       32.41      2.92 o
  -5 -12  10        7.72        9.59      3.94 o
  -4 -12  10       48.48       49.08      3.30 o
  -3 -12  10       22.18       24.99      3.25 o
  -2 -12  10       41.56       49.50      3.20 o
  -1 -12  10        4.57        3.51      2.81 o
   0 -12  10        7.97        6.83      3.22 o
   1 -12  10        3.80        4.45      2.85 o
   2 -12  10        4.67        9.05      3.12 o
   3 -12  10        1.75        3.68      2.85 o
  -6 -11  10        8.02       10.53      2.95 o
  -5 -11  10       27.76       29.48      3.88 o
  -4 -11  10        0.68       -0.43      2.85 o
  -3 -11  10        2.61        3.63      2.96 o
  -2 -11  10       36.81       31.45      3.84 o
  -1 -11  10       71.76       67.40      9.37 o
   0 -11  10       17.33       21.96      2.30 o
   1 -11  10        7.42        6.65      2.84 o
   2 -11  10        0.02        5.52      3.02 o
   3 -11  10       21.55       21.61      3.10 o
   4 -11  10        9.01        9.55      2.80 o
   5 -11  10        1.55        1.74      3.11 o
  -8 -10  10        1.32        1.13      4.06 o
  -7 -10  10        2.83        5.94      3.79 o
  -6 -10  10        0.14       -2.74      3.02 o
  -5 -10  10        0.85        4.19      3.52 o
  -4 -10  10      184.26      175.80      9.49 o
  -3 -10  10        0.59       -0.25      4.32 o
  -2 -10  10       58.01       48.49      3.45 o
  -1 -10  10       35.06       45.52      3.83 o
   0 -10  10       13.38       14.67      2.76 o
   1 -10  10       10.13       12.02      3.06 o
   2 -10  10       54.83       56.04      2.81 o
   3 -10  10        0.06        2.55      3.15 o
   4 -10  10       44.01       48.19      3.12 o
   5 -10  10       19.67       20.06      2.79 o
   6 -10  10       40.37       39.18      3.28 o
  -9  -9  10       28.80       34.36      4.18 o
  -8  -9  10        8.80       11.96      3.82 o
  -7  -9  10       56.74       59.06      3.81 o
  -6  -9  10       25.59       25.11      3.49 o
  -5  -9  10      102.34      102.39      4.46 o
  -4  -9  10       51.86       54.94      4.29 o
  -3  -9  10       84.61       89.32      6.14 o
  -2  -9  10        0.14        2.80      3.19 o
  -1  -9  10      170.89      177.37      8.45 o
   0  -9  10       93.91       86.42      4.64 o
   1  -9  10        0.20        6.70      3.48 o
   2  -9  10       41.16       45.15      2.97 o
   3  -9  10        2.25       -0.31      3.76 o
   4  -9  10       20.81       19.03      2.43 o
   5  -9  10       49.49       40.44      3.12 o
   6  -9  10       34.01       37.04      4.19 o
   7  -9  10       73.78       69.44      3.36 o
 -10  -8  10       34.80       48.72      4.61 o
  -9  -8  10       14.55       20.89      3.18 o
  -8  -8  10        0.24        2.29      3.67 o
  -7  -8  10        2.83        5.13      4.14 o
  -6  -8  10       62.51       60.66      4.24 o
  -5  -8  10       17.64       20.80      3.40 o
  -4  -8  10       72.47       76.60      9.99 o
  -3  -8  10       15.84       12.24      4.04 o
  -2  -8  10       42.49       50.22      3.92 o
  -1  -8  10      110.27      110.59      3.78 o
   0  -8  10      103.40      112.20      3.98 o
   1  -8  10        2.76        5.48      2.95 o
   2  -8  10        2.82        5.23      3.49 o
   3  -8  10      218.09      234.32      5.42 o
   4  -8  10       24.51       22.63      3.47 o
   5  -8  10       16.35       23.81      7.13 o
   6  -8  10        1.73        3.83      3.04 o
   7  -8  10       29.53       33.48      3.23 o
 -10  -7  10        4.75        4.22      4.49 o
  -9  -7  10       24.60       28.31      3.96 o
  -8  -7  10        0.05        4.47      4.14 o
  -7  -7  10      145.97      146.51      3.77 o
  -6  -7  10       65.79       64.49      4.24 o
  -5  -7  10      468.39      446.08     22.97 o
  -4  -7  10       78.30       72.60      3.73 o
  -3  -7  10       59.80       53.63      3.40 o
  -2  -7  10      130.17      121.49      4.19 o
  -1  -7  10        4.98        3.09      2.58 o
   0  -7  10       20.20       28.36      3.63 o
   1  -7  10       20.69       18.92      3.33 o
   2  -7  10        1.31        4.09      3.09 o
   3  -7  10      688.13      664.90     16.72 o
   4  -7  10       42.16       43.47      3.42 o
   5  -7  10        4.47        9.43      3.41 o
   6  -7  10        0.43        4.85      3.47 o
   7  -7  10       11.25       10.57      3.56 o
   8  -7  10        0.74       -0.45      2.92 o
 -11  -6  10       12.80       14.55      4.49 o
 -10  -6  10       29.56       25.40      4.03 o
  -9  -6  10        4.14        7.04      3.71 o
  -8  -6  10        5.84        7.98      4.29 o
  -7  -6  10      176.55      180.38      4.59 o
  -6  -6  10       75.80       82.63      5.96 o
  -5  -6  10      459.69      424.17     19.99 o
  -4  -6  10      152.56      149.28      6.77 o
  -3  -6  10      151.42      144.52      4.36 o
  -2  -6  10       31.05       37.17      3.94 o
  -1  -6  10      178.37      190.50      3.98 o
   0  -6  10      120.17      121.15      3.56 o
   1  -6  10      184.32      185.36      4.79 o
   2  -6  10      120.92      136.61      4.38 o
   3  -6  10       21.53       29.39      3.36 o
   4  -6  10      561.08      553.06      7.37 o
   5  -6  10      229.49      205.49      9.06 o
   6  -6  10       48.27       60.89      3.52 o
   7  -6  10        1.48        1.38      3.41 o
   8  -6  10       14.50       12.89      3.89 o
 -11  -5  10       35.15       36.70      5.53 o
 -10  -5  10        8.20       11.08      3.74 o
  -9  -5  10        0.17        1.44      3.00 o
  -8  -5  10       88.25       93.51      4.44 o
  -7  -5  10       29.69       33.00      7.50 o
  -6  -5  10       22.80       22.16      3.20 o
  -5  -5  10       52.42       64.31      5.61 o
  -4  -5  10       36.55       31.78      3.29 o
  -3  -5  10        0.94        0.73      2.95 o
  -2  -5  10        6.46        8.02      5.44 o
  -1  -5  10      240.71      221.37      5.45 o
   0  -5  10      251.32      243.56      3.54 o
   1  -5  10     1334.54     1301.04      9.29 o
   2  -5  10      304.01      301.45      7.15 o
   3  -5  10      267.28      257.60      4.40 o
   4  -5  10        0.14        0.30      2.93 o
   5  -5  10       54.64       49.09      3.46 o
   6  -5  10       59.52       59.93      3.80 o
   7  -5  10       16.34       16.94      3.62 o
   8  -5  10       42.95       45.55      4.64 o
   9  -5  10       15.24       11.61      3.91 o
 -12  -4  10        0.53        1.66      3.88 o
 -11  -4  10       87.62       98.67      4.26 o
 -10  -4  10      368.18      385.66      5.80 o
  -9  -4  10        4.48        7.39      3.63 o
  -8  -4  10      327.95      340.82      5.19 o
  -7  -4  10        3.76        1.61      3.72 o
  -6  -4  10        7.44        8.87      3.87 o
  -5  -4  10        8.47       14.87      3.89 o
  -4  -4  10       57.21       49.48      5.30 o
  -3  -4  10       36.50       44.10      3.94 o
  -2  -4  10      624.26      634.78      4.96 o
  -1  -4  10       34.36       44.31      3.58 o
   0  -4  10       36.30       30.38      4.18 o
   1  -4  10       10.47        8.06      3.30 o
   2  -4  10     1757.31     1666.43     39.76 o
   3  -4  10     1686.66     1597.37      6.76 o
   4  -4  10      282.21      263.24      5.96 o
   5  -4  10       15.53       14.72      3.32 o
   6  -4  10       14.72       18.07      2.94 o
   7  -4  10       14.11        9.25      4.29 o
   8  -4  10       30.37       29.70      3.50 o
   9  -4  10      130.00      102.02     15.70 o
 -12  -3  10      102.14      105.51      3.89 o
 -11  -3  10       78.43       77.79      3.61 o
 -10  -3  10       10.86       19.04      3.28 o
  -9  -3  10        9.84        8.19      3.63 o
  -8  -3  10       24.03       24.62      3.59 o
  -7  -3  10       62.44       67.84      3.36 o
  -6  -3  10        3.50        3.10      2.66 o
  -5  -3  10       16.81       19.18      3.58 o
  -4  -3  10        3.96        6.80      3.07 o
  -3  -3  10       15.88       17.51      2.51 o
  -2  -3  10      131.93      114.69      3.82 o
  -1  -3  10        6.72        7.70      2.95 o
   0  -3  10        6.46        8.56      2.62 o
   1  -3  10       57.64       51.77      3.05 o
   2  -3  10      342.78      352.62      5.81 o
   3  -3  10       87.18       78.70      3.59 o
   4  -3  10       77.52       77.58      4.86 o
   5  -3  10       18.50       21.85      3.45 o
   6  -3  10        8.17        7.23      2.94 o
   7  -3  10       72.65       67.42      3.67 o
   8  -3  10        3.71        7.89      3.75 o
   9  -3  10        0.23        0.13      3.44 o
 -12  -2  10      174.72      184.55      4.47 o
 -11  -2  10        0.78        4.76      3.39 o
 -10  -2  10       18.63       18.93      2.99 o
  -9  -2  10      208.29      182.54      4.67 o
  -8  -2  10       59.70       63.45      3.61 o
  -7  -2  10       12.33       14.73      4.62 o
  -6  -2  10       11.49       14.95      3.56 o
  -5  -2  10      357.87      391.10      5.96 o
  -4  -2  10      459.51      460.83      4.72 o
  -3  -2  10      652.34      654.88      4.99 o
  -2  -2  10      180.97      181.87      3.67 o
  -1  -2  10      106.68      105.72      2.88 o
   0  -2  10      212.29      221.34      3.46 o
   1  -2  10      289.46      293.17      3.55 o
   2  -2  10      144.81      136.41      5.11 o
   3  -2  10        8.49        5.29      2.53 o
   4  -2  10        1.07        5.21      3.22 o
   5  -2  10        8.08       13.22      2.87 o
   6  -2  10        0.02        4.97      3.32 o
   7  -2  10        4.50        3.34      3.41 o
   8  -2  10        7.25        6.87      3.69 o
   9  -2  10       34.68       30.80      5.61 o
 -13  -1  10        4.41        4.74      3.77 o
 -12  -1  10        9.76       10.11      3.28 o
 -11  -1  10       77.66       64.52      3.72 o
 -10  -1  10        0.57        6.59      3.33 o
  -9  -1  10        2.24        2.81      3.40 o
  -8  -1  10        0.50        1.55      3.18 o
  -7  -1  10        2.31        1.38      3.33 o
  -6  -1  10        3.07        5.02      2.98 o
  -5  -1  10      216.34      213.54      3.66 o
  -4  -1  10        3.95        3.86      3.25 o
  -3  -1  10       66.63       77.37      4.31 o
  -2  -1  10      344.95      297.62      7.75 o
  -1  -1  10      520.27      517.72      4.72 o
   0  -1  10        9.24       13.13      4.10 o
   1  -1  10      128.11      117.67      2.85 o
   2  -1  10       89.11       95.74      3.08 o
   3  -1  10       21.55       29.44      2.89 o
   4  -1  10       91.98       75.00      3.07 o
   5  -1  10       24.64       25.63      3.30 o
   6  -1  10        4.00        6.79      3.35 o
   7  -1  10       53.09       44.52      3.71 o
   8  -1  10        8.11        6.23      3.71 o
   9  -1  10        4.00        0.83      4.12 o
 -13   0  10        7.10        9.52      4.28 o
 -12   0  10        1.32        2.52      3.85 o
 -11   0  10       21.89       20.00      3.48 o
 -10   0  10       40.26       40.28      3.43 o
  -9   0  10       38.77       44.65      3.33 o
  -8   0  10      169.97      169.18      4.20 o
  -7   0  10        8.21       11.47      3.92 o
  -6   0  10        4.60        5.65      4.02 o
  -5   0  10      116.34      122.18      3.63 o
  -4   0  10      213.32      221.39      6.89 o
  -3   0  10        0.49        1.77      2.88 o
  -2   0  10        0.26        4.82      3.26 o
  -1   0  10       46.15       52.08      3.56 o
   0   0  10       48.21       46.82      2.69 o
   1   0  10       55.87       53.70      3.03 o
   2   0  10      292.18      316.38      3.47 o
   3   0  10        0.01        6.59      2.78 o
   4   0  10      187.67      165.70      3.78 o
   5   0  10       43.75       46.71      2.69 o
   6   0  10        5.36        9.44      3.78 o
   7   0  10       10.02       13.85      3.00 o
   8   0  10       54.23       61.71      6.18 o
   9   0  10       13.14        8.27      4.04 o
 -13   1  10        1.09        2.27      4.22 o
 -12   1  10        2.12        6.39      3.83 o
 -11   1  10       41.90       36.53      3.69 o
 -10   1  10      166.33      160.01      6.32 o
  -9   1  10       84.25       81.26      3.60 o
  -8   1  10      130.37      131.53      3.52 o
  -7   1  10      239.60      225.81      5.82 o
  -6   1  10      208.52      197.95     10.03 o
  -5   1  10      142.16      148.33      3.76 o
  -4   1  10      153.75      140.28      3.64 o
  -3   1  10        0.53        3.70      3.19 o
  -2   1  10      229.71      207.46      3.76 o
  -1   1  10      187.08      176.04      3.13 o
   0   1  10       77.96       90.83      2.85 o
   1   1  10      105.11      113.55      2.93 o
   2   1  10      134.63      140.81      2.96 o
   3   1  10        1.06        8.22      2.78 o
   4   1  10        8.36        8.55      2.83 o
   5   1  10        0.04       -0.13      2.85 o
   6   1  10       41.67       40.82      2.97 o
   7   1  10       59.32       59.14      3.85 o
   8   1  10       46.02       51.04      6.26 o
   9   1  10       17.98       13.80      5.00 o
 -13   2  10        2.07        7.50      3.89 o
 -12   2  10        6.71        7.19      3.98 o
 -11   2  10       10.09       10.07      3.32 o
 -10   2  10       12.03        9.29      3.22 o
  -9   2  10       56.28       52.25      3.37 o
  -8   2  10       51.07       54.75      3.09 o
  -7   2  10      179.10      175.92      5.10 o
  -6   2  10      665.88      653.63     11.31 o
  -5   2  10       91.49       91.14      4.22 o
  -4   2  10      181.48      170.76      3.65 o
  -3   2  10        3.00        3.23      3.14 o
  -2   2  10      216.24      229.24      3.75 o
  -1   2  10      597.55      629.16      9.65 o
   0   2  10      276.26      312.30      4.15 o
   1   2  10       74.11       74.59      2.75 o
   2   2  10       22.76       27.92      2.63 o
   3   2  10       20.70       27.61      2.91 o
   4   2  10        3.65        6.25      2.85 o
   5   2  10       23.35       24.32      2.67 o
   6   2  10      134.18      146.15      4.94 o
   7   2  10       19.76       21.37      2.99 o
   8   2  10        1.60        1.10      3.00 o
   9   2  10        3.79        2.18      4.06 o
 -13   3  10        0.77        1.14      4.57 o
 -12   3  10        0.12        1.47      3.99 o
 -11   3  10       30.55       33.44      3.43 o
 -10   3  10       79.45       79.53      3.60 o
  -9   3  10      457.95      436.85     13.39 o
  -8   3  10      426.18      439.48     10.73 o
  -7   3  10      114.08      129.94      3.56 o
  -6   3  10      179.35      171.18      3.30 o
  -5   3  10       54.60       57.74      3.34 o
  -4   3  10       86.74       76.12      3.10 o
  -3   3  10       94.00       98.07      4.18 o
  -2   3  10      116.28      105.77      3.44 o
  -1   3  10      242.73      246.20      6.26 o
   0   3  10        6.66        8.25      2.64 o
   1   3  10       53.28       57.63      2.95 o
   2   3  10        3.90        5.47      2.52 o
   3   3  10      291.80      285.88      6.13 o
   4   3  10      201.50      210.60      3.36 o
   5   3  10       13.91       16.42      2.32 o
   6   3  10       30.68       37.95      3.02 o
   7   3  10       39.25       46.22      2.83 o
   8   3  10      122.73      137.95      7.80 o
 -12   4  10       41.38       43.79      4.67 o
 -11   4  10       41.00       28.03      3.48 o
 -10   4  10       32.39       30.29      3.36 o
  -9   4  10        1.65       -1.31      3.31 o
  -8   4  10      228.82      221.87      3.89 o
  -7   4  10       19.81       17.38      3.18 o
  -6   4  10        0.93        1.84      3.21 o
  -5   4  10        0.44       -0.19      3.24 o
  -4   4  10        3.93        4.08      2.79 o
  -3   4  10      203.69      221.72      4.61 o
  -2   4  10       54.83       57.81      4.49 o
  -1   4  10       36.34       33.98      4.26 o
   0   4  10      102.11      125.80      3.61 o
   1   4  10       11.29       13.12      3.29 o
   2   4  10       34.24       38.49      2.94 o
   3   4  10       68.19       75.41      3.06 o
   4   4  10       67.54       69.07      3.03 o
   5   4  10       13.47       19.35      2.94 o
   6   4  10        0.08        3.26      2.91 o
   7   4  10        0.13        1.48      3.13 o
   8   4  10       43.17       32.40      3.48 o
 -12   5  10        7.97        8.61      3.55 o
 -11   5  10       23.03       21.19      3.48 o
 -10   5  10       16.36       22.97      3.40 o
  -9   5  10       59.00       63.58      5.17 o
  -8   5  10        8.35        8.37      2.84 o
  -7   5  10        0.15        4.10     10.91 o
  -6   5  10       56.46       59.57      3.33 o
  -5   5  10      681.06      687.04     20.50 o
  -4   5  10      183.57      194.31      3.19 o
  -3   5  10        2.97        0.70      2.75 o
  -2   5  10       21.56       26.11      2.82 o
  -1   5  10       19.88       16.48      3.24 o
   0   5  10       77.20       65.58      2.69 o
   1   5  10       33.29       34.47      5.51 o
   2   5  10       81.68       82.47      4.19 o
   3   5  10        9.36        5.34      2.91 o
   4   5  10      120.24      126.17      3.11 o
   5   5  10       75.00       77.30      3.12 o
   6   5  10      202.52      214.31      6.57 o
   7   5  10        9.50       12.64      2.74 o
   8   5  10        0.05        2.35      2.93 o
 -12   6  10        4.81        5.13      3.63 o
 -11   6  10        0.97        3.76      3.49 o
 -10   6  10       47.98       47.22      3.52 o
  -9   6  10      101.25       83.53      3.53 o
  -8   6  10        4.80       10.61      3.92 o
  -7   6  10       49.23       60.41      3.46 o
  -6   6  10      119.64      121.47      3.62 o
  -5   6  10     1115.66     1145.95      6.77 o
  -4   6  10       68.15       67.61      2.34 o
  -3   6  10      188.46      182.60      5.23 o
  -2   6  10       76.23       62.79      2.65 o
  -1   6  10       31.57       33.15      2.93 o
   0   6  10       21.62       27.33      3.33 o
   1   6  10       12.01       10.27      3.35 o
   2   6  10       11.16       12.56      2.62 o
   3   6  10        3.00        6.58      3.26 o
   4   6  10        2.24        0.49      2.91 o
   5   6  10        3.16        4.75      2.94 o
   6   6  10       40.44       41.02      2.83 o
   7   6  10       11.03       14.39      2.89 o
 -11   7  10        9.37       14.72      3.57 o
 -10   7  10        0.87        4.34      3.45 o
  -9   7  10        0.79        4.04      3.45 o
  -8   7  10      129.58      112.89      3.01 o
  -7   7  10       33.52       46.08      2.96 o
  -6   7  10      519.87      537.11      5.39 o
  -5   7  10       50.24       48.14      2.86 o
  -4   7  10        4.91        5.05      2.52 o
  -3   7  10       25.02       29.40      2.57 o
  -2   7  10       17.56       15.48      2.82 o
  -1   7  10      110.28      106.47      2.84 o
   0   7  10       80.75       76.54      2.49 o
   1   7  10      526.33      524.26      9.94 o
   2   7  10      474.40      509.35      7.98 o
   3   7  10       25.67       32.24      3.02 o
   4   7  10        2.66        4.22      4.02 o
   5   7  10        1.51        7.50      4.26 o
   6   7  10       43.10       47.13      3.17 o
 -11   8  10       30.26       31.98      4.59 o
 -10   8  10      203.55      222.92      5.96 o
  -9   8  10      237.28      246.86      6.40 o
  -8   8  10       17.21       16.71      3.39 o
  -7   8  10      163.34      131.97      2.94 o
  -6   8  10        0.15       -0.35      4.26 o
  -5   8  10       28.20       21.36      2.55 o
  -4   8  10       52.53       40.56      2.35 o
  -3   8  10       14.93       13.44      3.81 o
  -2   8  10       23.76       25.52      2.40 o
  -1   8  10       10.09        9.47      2.87 o
   0   8  10      957.03      954.10     23.82 o
   1   8  10       66.77       58.23      2.87 o
   2   8  10       39.43       41.24      2.68 o
   3   8  10      299.13      302.47      3.88 o
   4   8  10        8.88        7.62      3.00 o
   5   8  10       14.13       14.07      3.80 o
   6   8  10        9.59       11.30      3.67 o
 -10   9  10       28.32       24.39      3.73 o
  -9   9  10       91.75       85.32      4.67 o
  -8   9  10       28.95       21.41      2.85 o
  -7   9  10        9.82       11.91      3.56 o
  -6   9  10        1.01        4.62      3.30 o
  -5   9  10        9.61        9.77      3.27 o
  -4   9  10       95.02       95.12      2.57 o
  -3   9  10       81.13       87.21      3.65 o
  -2   9  10        7.58        7.50      3.23 o
  -1   9  10      340.62      338.49      9.12 o
   0   9  10      201.12      204.67      3.11 o
   1   9  10        7.18        4.49      4.20 o
   2   9  10       60.26       58.82      4.86 o
   3   9  10        4.79        5.12      2.96 o
   4   9  10       22.49       19.40      3.17 o
   5   9  10        3.57        7.51      3.14 o
  -9  10  10       33.18       37.75      3.50 o
  -8  10  10        0.10        4.37      3.76 o
  -7  10  10       57.19       57.95      3.44 o
  -6  10  10       17.03       16.82      4.69 o
  -5  10  10       39.88       35.41      2.93 o
  -4  10  10       79.09       67.74      2.94 o
  -3  10  10       20.00       24.91      2.63 o
  -2  10  10       40.48       42.89      2.73 o
  -1  10  10       83.78       78.36      2.59 o
   0  10  10       18.68       22.69      4.11 o
   1  10  10      101.59       96.33      4.00 o
   2  10  10       31.93       32.06      3.33 o
   3  10  10        4.48        5.23      3.15 o
   4  10  10        0.08        0.61      2.90 o
  -8  11  10        4.39        6.42      3.05 o
  -7  11  10       34.00       29.85      3.14 o
  -6  11  10        0.08       -4.05      3.51 o
  -5  11  10        0.74        8.73      3.36 o
  -4  11  10       43.71       34.32      2.70 o
  -3  11  10       11.83       17.47      2.63 o
  -2  11  10       70.15       76.31      2.61 o
  -1  11  10        7.34        8.71      2.99 o
   0  11  10      178.84      174.18     10.16 o
   1  11  10       16.54       16.41      3.03 o
   2  11  10        2.63        3.39      2.81 o
  -6  12  10        0.15        2.30      3.10 o
  -5  12  10       16.77       22.76      3.35 o
  -4  12  10        7.67       10.08      3.09 o
  -3  12  10       41.84       48.60      3.15 o
  -2  12  10        0.32        1.07      3.73 o
  -1  12  10        2.34        7.08      3.12 o
   0  12  10       22.87       23.60      3.28 o
   1  12  10       32.04       32.94      2.96 o
  -3 -12  11        6.68        9.64      3.59 o
  -2 -12  11        0.73        7.18      3.54 o
  -1 -12  11        0.80        5.33      3.36 o
   0 -12  11        4.29        5.04      2.91 o
   1 -12  11        5.61        7.11      3.27 o
  -5 -11  11       13.67       14.74      3.61 o
  -4 -11  11        5.64        3.15      3.92 o
  -3 -11  11       16.72       16.95      3.49 o
  -2 -11  11        0.08        4.24      3.06 o
  -1 -11  11       50.27       38.47      8.56 o
   0 -11  11        5.71        4.01      2.85 o
   1 -11  11        2.12        2.91      2.76 o
   2 -11  11        5.22        8.44      3.12 o
   3 -11  11        1.07        1.49      3.20 o
  -7 -10  11        5.79        5.74      3.89 o
  -6 -10  11       72.23       74.03      3.81 o
  -5 -10  11       19.11       19.60      3.73 o
  -4 -10  11       89.09       85.40      3.76 o
  -3 -10  11       70.06       65.46      3.72 o
  -2 -10  11       27.41       27.75      5.37 o
  -1 -10  11       72.84       64.02     14.54 o
   0 -10  11      230.56      198.55     19.26 o
   1 -10  11       42.96       43.13      4.28 o
   2 -10  11       16.20       14.34      4.87 o
   3 -10  11       72.07       70.55      3.47 o
   4 -10  11        0.26        3.50      2.88 o
   5 -10  11        0.75        2.47      3.67 o
  -8  -9  11        0.67        2.89      3.75 o
  -7  -9  11        2.34        3.48      3.77 o
  -6  -9  11        0.00        6.07      4.84 o
  -5  -9  11      270.51      293.02      4.98 o
  -4  -9  11       55.39       46.86      4.21 o
  -3  -9  11      267.28      255.20     11.57 o
  -2  -9  11       17.59       17.06      3.99 o
  -1  -9  11        8.72        7.91      3.08 o
   0  -9  11      177.54      169.47     13.15 o
   1  -9  11       44.17       45.21      5.58 o
   2  -9  11       77.18       84.19      3.68 o
   3  -9  11        2.25        3.95      4.77 o
   4  -9  11       18.05       18.89      3.58 o
   5  -9  11        0.62        3.75      2.78 o
   6  -9  11        1.46       -1.37      2.87 o
  -9  -8  11        9.88       14.71      4.06 o
  -8  -8  11       11.96        6.49      4.39 o
  -7  -8  11       43.90       59.63      6.80 o
  -6  -8  11       33.43       31.54      4.12 o
  -5  -8  11       86.49       80.88      7.29 o
  -4  -8  11       47.54       42.60      3.48 o
  -3  -8  11        2.03        6.56      2.63 o
  -2  -8  11       82.42       64.06      4.56 o
  -1  -8  11        8.10        7.93      3.58 o
   0  -8  11        5.40        2.72      2.87 o
   1  -8  11        5.38        8.18      2.59 o
   2  -8  11      155.29      154.50     11.01 o
   3  -8  11        0.31       -1.50      2.81 o
   4  -8  11      121.73      109.44      3.74 o
   5  -8  11        5.72       10.75      3.55 o
   6  -8  11       23.58       24.45      3.82 o
 -10  -7  11        2.17        3.62      4.12 o
  -9  -7  11       12.58       14.94      4.34 o
  -8  -7  11       35.03       31.37      4.70 o
  -7  -7  11      106.48      107.58      8.35 o
  -6  -7  11      235.51      230.34      6.63 o
  -5  -7  11        0.09        1.58      4.07 o
  -4  -7  11      196.34      201.36      6.14 o
  -3  -7  11        9.95        6.47      3.84 o
  -2  -7  11        3.29       -0.32      3.79 o
  -1  -7  11       16.35       17.66      2.95 o
   0  -7  11        1.92        6.46      3.29 o
   1  -7  11       10.28        9.60      3.34 o
   2  -7  11       69.53       68.10      3.49 o
   3  -7  11        5.41        8.87      3.44 o
   4  -7  11       10.42       11.86      2.96 o
   5  -7  11        1.55        5.93      3.45 o
   6  -7  11        5.69        7.45      3.62 o
   7  -7  11        1.70        1.78      3.62 o
 -10  -6  11        3.00        4.28      3.82 o
  -9  -6  11      118.94      129.57      4.71 o
  -8  -6  11       17.85       21.33      4.24 o
  -7  -6  11      240.41      220.90      4.81 o
  -6  -6  11      195.13      187.55      4.51 o
  -5  -6  11       34.15       39.98      4.16 o
  -4  -6  11        4.34       15.17      4.09 o
  -3  -6  11        9.21       12.33      4.77 o
  -2  -6  11       13.36       20.73      9.19 o
  -1  -6  11        2.97        7.89      3.34 o
   0  -6  11       26.90       28.54      3.55 o
   1  -6  11       23.38       28.44      4.44 o
   2  -6  11       54.23       56.20      3.10 o
   3  -6  11        9.53       14.17      2.95 o
   4  -6  11       11.11       13.66      3.37 o
   5  -6  11       29.76       26.09      3.48 o
   6  -6  11       31.83       28.51      3.79 o
   7  -6  11       29.71       23.09      3.68 o
 -11  -5  11       33.78       37.70      5.43 o
 -10  -5  11        3.36        7.24      3.71 o
  -9  -5  11       53.84       54.91      3.85 o
  -8  -5  11        0.32        2.78      3.54 o
  -7  -5  11      691.76      695.28     34.01 o
  -6  -5  11       99.72       84.98      3.55 o
  -5  -5  11        1.97        5.26      3.99 o
  -4  -5  11       30.54       34.12      3.40 o
  -3  -5  11        5.78        7.66      3.20 o
  -2  -5  11      180.76      184.99      4.45 o
  -1  -5  11       80.44       83.38      3.65 o
   0  -5  11      422.10      388.37      8.65 o
   1  -5  11      172.26      165.38      4.91 o
   2  -5  11      116.80      104.26      3.21 o
   3  -5  11       49.70       45.23      3.03 o
   4  -5  11       36.63       36.40      3.09 o
   5  -5  11        0.04        3.08      3.43 o
   6  -5  11       12.04       14.13      3.44 o
   7  -5  11        0.65       -1.21      3.12 o
   8  -5  11       23.78       15.52      3.97 o
 -11  -4  11        0.07        1.49      4.03 o
 -10  -4  11      163.05      176.72      5.79 o
  -9  -4  11      394.67      387.80      8.62 o
  -8  -4  11      241.82      258.97      7.26 o
  -7  -4  11      323.01      318.62      4.86 o
  -6  -4  11       32.34       28.68      3.38 o
  -5  -4  11       73.72       74.71      4.24 o
  -4  -4  11       11.04        7.51      3.24 o
  -3  -4  11      316.20      333.09      4.91 o
  -2  -4  11       32.33       36.27      3.96 o
  -1  -4  11      340.74      331.81      4.71 o
   0  -4  11     2622.80     2651.12     26.80 o
   1  -4  11       87.74       81.84      3.10 o
   2  -4  11       93.88       90.92      3.72 o
   3  -4  11       93.55       89.06      4.33 o
   4  -4  11      346.67      333.29      4.26 o
   5  -4  11      219.97      206.27      7.39 o
   6  -4  11       30.82       36.88      4.26 o
   7  -4  11        0.05        1.34      3.96 o
   8  -4  11        7.03       10.66      3.88 o
 -12  -3  11        0.67        1.15      3.51 o
 -11  -3  11       62.71       72.99      3.69 o
 -10  -3  11      396.69      377.64      5.99 o
  -9  -3  11        7.70        9.16      3.01 o
  -8  -3  11      270.88      279.45      5.68 o
  -7  -3  11        2.37        2.34      3.05 o
  -6  -3  11      191.92      171.16      4.52 o
  -5  -3  11      148.61      140.32      3.88 o
  -4  -3  11      549.72      599.47      5.00 o
  -3  -3  11      388.31      406.37      4.05 o
  -2  -3  11       50.29       50.72      2.92 o
  -1  -3  11      324.98      314.39      4.61 o
   0  -3  11      268.92      248.06      3.22 o
   1  -3  11      375.56      369.65      6.29 o
   2  -3  11        0.71        0.44      3.26 o
   3  -3  11      118.05      123.75      3.88 o
   4  -3  11        0.66       -1.95      3.72 o
   5  -3  11       29.09       29.25      4.38 o
   6  -3  11      147.31      128.56      4.84 o
   7  -3  11       19.59       24.14      3.16 o
   8  -3  11        5.87        3.77      3.25 o
 -12  -2  11      109.99      110.40      3.69 o
 -11  -2  11        0.26        3.64      3.23 o
 -10  -2  11        4.38        6.93      3.08 o
  -9  -2  11       23.97       22.18      2.85 o
  -8  -2  11       21.86       22.30      3.57 o
  -7  -2  11        1.01        0.37      2.75 o
  -6  -2  11        0.99        2.37      4.33 o
  -5  -2  11       42.93       41.86      3.52 o
  -4  -2  11      141.71      136.95      6.65 o
  -3  -2  11       98.07       98.95      2.88 o
  -2  -2  11      916.13      916.78     15.51 o
  -1  -2  11        1.08        3.95      2.80 o
   0  -2  11      291.83      275.92      3.49 o
   1  -2  11       15.08       15.41      2.87 o
   2  -2  11       30.45       35.31      3.37 o
   3  -2  11        1.66        3.31      3.37 o
   4  -2  11        6.91       10.41      3.32 o
   5  -2  11        6.18        7.42      3.37 o
   6  -2  11       55.47       54.25      3.60 o
   7  -2  11       54.74       55.61      3.85 o
   8  -2  11       26.89       17.59      4.15 o
 -12  -1  11       40.82       34.96      3.99 o
 -11  -1  11       51.13       45.36      3.88 o
 -10  -1  11       21.82       17.35      3.36 o
  -9  -1  11        0.55        6.46      3.28 o
  -8  -1  11       33.22       31.37      3.32 o
  -7  -1  11        2.44        2.89      3.35 o
  -6  -1  11       10.01       12.81      3.43 o
  -5  -1  11       29.85       27.44      3.31 o
  -4  -1  11       10.31       13.82      3.43 o
  -3  -1  11      222.72      219.14      3.80 o
  -2  -1  11       15.85       21.23      3.11 o
  -1  -1  11      956.10      950.89     14.75 o
   0  -1  11      446.36      458.44      4.61 o
   1  -1  11       31.46       33.40      2.87 o
   2  -1  11       10.82       12.33      2.89 o
   3  -1  11       72.58       68.48      2.45 o
   4  -1  11       10.61       10.19      2.84 o
   5  -1  11        0.35        4.43      3.28 o
   6  -1  11        3.56        4.37      3.40 o
   7  -1  11        0.20        0.05      3.70 o
   8  -1  11       14.90       13.96      3.90 o
 -12   0  11       12.86        6.97      3.86 o
 -11   0  11       11.34        4.85      3.85 o
 -10   0  11        0.05        3.12      3.28 o
  -9   0  11       57.56       64.92      3.41 o
  -8   0  11       27.92       29.85      3.29 o
  -7   0  11        5.67        8.10      3.79 o
  -6   0  11       48.01       45.27      3.37 o
  -5   0  11        0.78        3.94      3.26 o
  -4   0  11        6.69        9.85      3.27 o
  -3   0  11      249.96      245.60      3.45 o
  -2   0  11       10.52        9.90      3.21 o
  -1   0  11        1.80       -1.03      3.22 o
   0   0  11      302.00      306.69      3.26 o
   1   0  11       32.18       33.61      2.63 o
   2   0  11        0.11        3.54      2.56 o
   3   0  11      221.82      194.77      3.23 o
   4   0  11       16.61       13.59      2.60 o
   5   0  11        1.89        4.54      2.56 o
   6   0  11       30.12       35.88      3.43 o
   7   0  11        4.38        8.92      3.77 o
   8   0  11        0.97        4.37      4.00 o
 -12   1  11       12.36        9.10      3.79 o
 -11   1  11        0.18        1.40      3.39 o
 -10   1  11        0.02        1.13      3.29 o
  -9   1  11       14.89       12.24      3.29 o
  -8   1  11      109.49      109.13      3.90 o
  -7   1  11      182.83      194.80      3.96 o
  -6   1  11       32.47       36.31      3.34 o
  -5   1  11       46.32       40.77      2.71 o
  -4   1  11      163.77      154.95      3.25 o
  -3   1  11       48.55       53.63      5.00 o
  -2   1  11        0.07        3.63      3.10 o
  -1   1  11       31.15       31.12      2.40 o
   0   1  11       71.21       76.91      3.59 o
   1   1  11        2.35        1.57      2.83 o
   2   1  11        1.57        4.68      2.31 o
   3   1  11      106.63      102.25      3.85 o
   4   1  11      126.13      123.09      3.19 o
   5   1  11        7.79        7.99      2.73 o
   6   1  11       15.90       21.75      3.56 o
   7   1  11        8.55       11.40      3.77 o
   8   1  11       67.59       85.77     12.05 o
 -12   2  11       27.05       25.53      3.83 o
 -11   2  11       12.98       18.02      3.43 o
 -10   2  11       98.04       91.72      3.60 o
  -9   2  11       40.85       31.08      2.96 o
  -8   2  11       34.12       30.78      3.27 o
  -7   2  11       66.05       74.34      3.74 o
  -6   2  11     1606.13     1561.18     52.74 o
  -5   2  11        7.86       11.56      5.31 o
  -4   2  11       26.01       26.93      3.22 o
  -3   2  11       73.47       78.92      3.35 o
  -2   2  11       44.71       43.18      2.92 o
  -1   2  11      349.63      352.86      3.82 o
   0   2  11        0.96        1.08      3.88 o
   1   2  11       61.99       63.02      2.99 o
   2   2  11       26.42       29.77      2.62 o
   3   2  11      164.64      171.69      4.22 o
   4   2  11        3.71        4.83      2.95 o
   5   2  11       79.90       89.16      3.14 o
   6   2  11        1.31        4.61      2.66 o
   7   2  11       35.93       32.15      2.93 o
   8   2  11       25.88       14.14      3.92 o
 -12   3  11       23.29       18.56      3.64 o
 -11   3  11      105.83      104.65      3.72 o
 -10   3  11       98.81       92.30      6.22 o
  -9   3  11       10.79       10.17      2.98 o
  -8   3  11       73.70       73.25      3.13 o
  -7   3  11      223.86      223.03      3.64 o
  -6   3  11       13.36       14.79      2.52 o
  -5   3  11        3.36        8.86      3.20 o
  -4   3  11      144.11      139.44      4.02 o
  -3   3  11       88.11       89.56      3.42 o
  -2   3  11        0.16        0.33      3.24 o
  -1   3  11       96.76      101.98      3.56 o
   0   3  11      185.59      188.36      3.40 o
   1   3  11       47.24       49.92      2.97 o
   2   3  11       13.37       10.19      2.58 o
   3   3  11       36.07       34.38      3.02 o
   4   3  11       20.98       20.41      2.66 o
   5   3  11        0.41        2.59      2.36 o
   6   3  11       80.82       89.51      3.29 o
   7   3  11       71.04       83.54      3.56 o
   8   3  11       26.07       29.07      4.11 o
 -12   4  11       17.55       13.95      3.71 o
 -11   4  11       59.09       51.11      4.05 o
 -10   4  11        6.61       10.21      3.36 o
  -9   4  11       29.97       31.79      2.92 o
  -8   4  11      109.10      103.13      3.44 o
  -7   4  11       52.16       53.98      4.14 o
  -6   4  11      409.76      393.24      4.24 o
  -5   4  11      190.90      209.40      3.08 o
  -4   4  11       32.84       32.06      3.38 o
  -3   4  11      223.72      215.19      3.79 o
  -2   4  11       66.44       73.71      3.45 o
  -1   4  11      152.43      168.17      3.71 o
   0   4  11        0.04        1.12      2.88 o
   1   4  11        2.05        1.02      3.31 o
   2   4  11        1.60        2.81      5.11 o
   3   4  11       36.99       38.94      2.90 o
   4   4  11       70.15       78.16      3.10 o
   5   4  11       66.24       60.22      4.89 o
   6   4  11       60.36       61.72      3.30 o
   7   4  11       15.72       14.21      3.14 o
 -12   5  11       54.69       62.62      3.83 o
 -11   5  11        0.38        4.00      3.44 o
 -10   5  11       47.62       50.73      3.57 o
  -9   5  11       12.05        8.40      2.95 o
  -8   5  11        0.78        4.36      3.32 o
  -7   5  11      165.12      155.19      3.29 o
  -6   5  11       11.80       16.29      2.56 o
  -5   5  11      195.11      189.96      2.77 o
  -4   5  11       87.89       76.39      3.42 o
  -3   5  11        0.75        3.45      4.59 o
  -2   5  11        3.98        6.40      4.09 o
  -1   5  11       61.11       53.73      4.31 o
   0   5  11       16.87       20.01      4.12 o
   1   5  11       68.88       64.07      2.47 o
   2   5  11       27.71       30.93      2.85 o
   3   5  11      180.80      205.01      3.78 o
   4   5  11        1.28        0.70      2.63 o
   5   5  11       70.05       73.61      3.16 o
   6   5  11      195.99      208.49      7.51 o
   7   5  11        8.48        5.94      3.45 o
 -11   6  11        0.88        7.79      3.54 o
 -10   6  11       11.02       15.84      3.51 o
  -9   6  11       37.04       40.01      3.02 o
  -8   6  11       41.23       38.80      2.95 o
  -7   6  11       58.67       58.60      3.12 o
  -6   6  11       79.33       91.58      7.54 o
  -5   6  11        0.37        0.94      2.49 o
  -4   6  11       98.68      106.83      3.79 o
  -3   6  11       34.98       37.49      2.36 o
  -2   6  11       49.77       58.75      3.28 o
  -1   6  11       26.88       27.61      3.06 o
   0   6  11       39.27       50.48      3.44 o
   1   6  11       78.79       78.70      5.37 o
   2   6  11      532.53      535.00     31.35 o
   3   6  11      675.74      685.53      9.76 o
   4   6  11        9.57       10.67      3.34 o
   5   6  11       11.05       13.49      2.76 o
   6   6  11       43.20       41.15      3.25 o
 -11   7  11        0.01        1.33      3.68 o
 -10   7  11        0.47        4.12      3.49 o
  -9   7  11        0.45        2.06      4.11 o
  -8   7  11        6.65       13.33      4.16 o
  -7   7  11       14.89       15.35      3.38 o
  -6   7  11       87.23       93.75      3.52 o
  -5   7  11        0.34        2.11      2.29 o
  -4   7  11       11.06       13.40      2.79 o
  -3   7  11       18.63       26.39      2.34 o
  -2   7  11        7.24        7.96      2.31 o
  -1   7  11       55.01       59.08      2.51 o
   0   7  11       44.58       36.35      5.49 o
   1   7  11       12.53       16.34      3.41 o
   2   7  11       31.93       32.23      3.55 o
   3   7  11        6.88        5.16      3.68 o
   4   7  11        0.00        4.55      3.48 o
   5   7  11       12.60        9.10      3.08 o
   6   7  11        9.66        9.18      3.67 o
 -10   8  11       48.85       49.67      9.57 o
  -9   8  11       15.85       22.25      3.45 o
  -8   8  11       28.48       30.47      3.45 o
  -7   8  11       94.24      104.30      3.59 o
  -6   8  11        0.61        3.54      3.53 o
  -5   8  11      232.16      220.37      3.33 o
  -4   8  11        2.37        1.35      2.82 o
  -3   8  11       84.23       95.13      3.81 o
  -2   8  11        6.75        6.53      2.86 o
  -1   8  11      249.71      255.35      6.57 o
   0   8  11     1135.26     1161.71     17.95 o
   1   8  11      447.14      424.95      6.20 o
   2   8  11       13.40       13.58      2.42 o
   3   8  11        2.08        2.21      2.68 o
   4   8  11       10.54       10.31      4.39 o
   5   8  11        5.76        7.94      3.67 o
 -10   9  11        1.67        3.92      3.20 o
  -9   9  11        0.59       -2.58      2.79 o
  -8   9  11       27.45       33.61      3.12 o
  -7   9  11       23.45       19.10      3.47 o
  -6   9  11       31.96       22.56      3.40 o
  -5   9  11       36.59       36.18      2.99 o
  -4   9  11        0.04        6.25      2.87 o
  -3   9  11        6.21        8.40      2.64 o
  -2   9  11        0.26        2.04      2.92 o
  -1   9  11      277.04      269.63      6.08 o
   0   9  11       27.70       27.24      2.81 o
   1   9  11       22.42       26.93      2.72 o
   2   9  11       14.50       12.91      3.01 o
   3   9  11       10.76        7.49      2.77 o
   4   9  11       21.79       23.38      3.19 o
  -9  10  11       35.55       28.04      3.23 o
  -8  10  11        0.35        3.27      2.99 o
  -7  10  11        0.39        2.84      3.48 o
  -6  10  11       17.09       20.50      3.51 o
  -5  10  11        5.81        5.65      2.37 o
  -4  10  11       10.79       11.64      2.90 o
  -3  10  11       40.81       42.08      2.66 o
  -2  10  11      121.98      141.55      3.27 o
  -1  10  11       34.13       33.22      3.56 o
   0  10  11       13.07       12.44      3.05 o
   1  10  11       11.82       16.71      3.08 o
   2  10  11        0.12        4.73      2.52 o
   3  10  11        0.21        0.51      3.15 o
  -7  11  11        2.67        8.51      3.51 o
  -6  11  11        0.05        4.24      4.93 o
  -5  11  11        0.43        2.94      3.34 o
  -4  11  11       42.06       42.63      3.08 o
  -3  11  11      355.10      333.25      5.60 o
  -2  11  11        0.16        1.45      2.70 o
  -1  11  11       13.83       13.49      3.54 o
   0  11  11       64.67       69.45      3.31 o
   1  11  11        2.62        6.79      3.15 o
  -4  12  11       10.51       10.34      3.13 o
  -3  12  11       23.02       20.48      2.85 o
  -2  12  11       70.29       81.59      3.05 o
  -4 -11  12        0.81        4.22      3.66 o
  -3 -11  12       98.29      103.78      4.41 o
  -2 -11  12       33.92       36.69      3.55 o
  -1 -11  12       45.30       49.06     10.03 o
   0 -11  12        6.51        2.19      2.93 o
   1 -11  12        0.01        8.03      3.26 o
  -6 -10  12       13.05       11.30      3.74 o
  -5 -10  12        4.29        0.88      4.46 o
  -4 -10  12       84.45      102.63      4.69 o
  -3 -10  12       29.55       37.24      4.26 o
  -2 -10  12        0.86        5.23      5.26 o
  -1 -10  12       36.81       35.34     10.73 o
   0 -10  12       24.16       24.31      4.79 o
   1 -10  12        2.95        2.89      3.28 o
   2 -10  12        1.22       -0.24      3.79 o
   3 -10  12       63.96       64.71      3.86 o
  -7  -9  12       39.18       38.41      4.61 o
  -6  -9  12      239.05      247.66      8.73 o
  -5  -9  12      619.73      625.64      5.98 o
  -4  -9  12       38.04       31.55      3.49 o
  -3  -9  12       92.91      106.59     10.24 o
  -2  -9  12        4.29        8.63      3.97 o
  -1  -9  12        0.03        0.05      4.09 o
   0  -9  12        2.03        6.21      2.75 o
   1  -9  12        6.01        8.17      3.09 o
   2  -9  12        6.48       12.12      3.54 o
   3  -9  12        2.26        5.93      3.07 o
   4  -9  12        8.50        5.25      2.80 o
  -8  -8  12       10.16        9.26      4.46 o
  -7  -8  12        6.54       11.12      4.31 o
  -6  -8  12      268.44      268.31     12.87 o
  -5  -8  12       11.02       16.60      4.16 o
  -4  -8  12      118.57      107.03      3.81 o
  -3  -8  12        0.01        1.80      4.04 o
  -2  -8  12      145.01      121.12      3.73 o
  -1  -8  12        1.67        5.37      2.64 o
   0  -8  12        0.12        4.69      3.60 o
   1  -8  12        0.71        2.00      3.66 o
   2  -8  12       39.87       38.69      3.49 o
   3  -8  12        6.28        3.68      3.20 o
   4  -8  12       80.31       68.37      3.77 o
   5  -8  12      242.88      233.88      4.40 o
  -9  -7  12       16.03       14.23      4.87 o
  -8  -7  12       64.76       71.13      4.56 o
  -7  -7  12       78.78       77.76      3.82 o
  -6  -7  12       86.83       87.70      6.00 o
  -5  -7  12       28.46       41.20      3.48 o
  -4  -7  12        1.27        7.01      4.07 o
  -3  -7  12       60.62       64.14      3.50 o
  -2  -7  12       37.43       45.95      4.21 o
  -1  -7  12        2.18        6.46      3.44 o
   0  -7  12        7.53        6.60      2.98 o
   1  -7  12       61.89       61.54      3.71 o
   2  -7  12       21.95       21.98      3.67 o
   3  -7  12       44.66       41.80      3.08 o
   4  -7  12       73.84       68.85      3.60 o
   5  -7  12      205.43      194.19      4.31 o
   6  -7  12        0.60        9.70      3.66 o
 -10  -6  12        5.02        6.02      3.89 o
  -9  -6  12       53.72       51.11      4.51 o
  -8  -6  12       23.77       26.70      4.23 o
  -7  -6  12      168.58      174.22      4.07 o
  -6  -6  12      128.36      134.52      4.59 o
  -5  -6  12        0.78        0.60      3.92 o
  -4  -6  12      107.94      104.46      4.36 o
  -3  -6  12       20.77       23.19      3.17 o
  -2  -6  12       54.57       51.93      3.99 o
  -1  -6  12        2.05       -0.78      3.36 o
   0  -6  12       58.13       64.66      3.16 o
   1  -6  12       28.12       30.25      4.63 o
   2  -6  12       38.08       29.18      3.44 o
   3  -6  12      171.35      154.93      3.90 o
   4  -6  12        0.82        4.51      3.39 o
   5  -6  12      313.44      296.32      9.27 o
   6  -6  12        2.43       10.25      3.63 o
 -10  -5  12        1.56        3.63      4.04 o
  -9  -5  12       17.25       20.35      3.62 o
  -8  -5  12      133.01      114.54      4.41 o
  -7  -5  12       40.31       46.74      5.54 o
  -6  -5  12       47.55       46.75      4.09 o
  -5  -5  12      181.27      187.64      4.64 o
  -4  -5  12       61.94       63.42      3.97 o
  -3  -5  12       23.03       24.38      3.97 o
  -2  -5  12      202.51      197.64      4.41 o
  -1  -5  12       14.36       12.64      2.88 o
   0  -5  12       16.67       15.73      3.44 o
   1  -5  12      138.05      144.10      5.32 o
   2  -5  12       11.37       12.45      3.37 o
   3  -5  12       25.52       25.52      3.48 o
   4  -5  12       80.60       79.51      3.67 o
   5  -5  12        5.92        9.00      3.48 o
   6  -5  12       29.49       33.71      3.16 o
   7  -5  12        0.03        0.40      4.59 o
 -11  -4  12       23.90       20.55      3.91 o
 -10  -4  12        0.05        0.28      3.51 o
  -9  -4  12       45.27       51.27      6.24 o
  -8  -4  12        3.23        0.76      4.16 o
  -7  -4  12      283.64      269.94     13.68 o
  -6  -4  12       12.67       15.52      4.09 o
  -5  -4  12       59.76       73.29      3.50 o
  -4  -4  12      154.45      166.68      5.33 o
  -3  -4  12       68.39       68.23      4.07 o
  -2  -4  12      221.42      219.04      9.92 o
  -1  -4  12      205.89      215.70      7.56 o
   0  -4  12       59.44       65.07      3.51 o
   1  -4  12        2.88        8.52      3.27 o
   2  -4  12        3.77        4.34      3.29 o
   3  -4  12        0.56       -0.14      3.33 o
   4  -4  12      156.59      176.03      3.95 o
   5  -4  12        1.28        6.40      7.08 o
   6  -4  12       59.41       55.79      3.71 o
   7  -4  12        0.19        4.03      3.12 o
 -11  -3  12        5.34        4.48      3.35 o
 -10  -3  12        7.10        8.93      3.23 o
  -9  -3  12      390.93      370.63      4.16 o
  -8  -3  12       25.10       26.06      5.36 o
  -7  -3  12       10.21        4.17      5.05 o
  -6  -3  12        0.51        1.48      3.66 o
  -5  -3  12        0.03        0.33      3.04 o
  -4  -3  12        7.54       13.26      3.42 o
  -3  -3  12      289.53      291.87      3.81 o
  -2  -3  12      749.24      737.12      4.77 o
  -1  -3  12      362.33      361.76      4.50 o
   0  -3  12      516.46      493.84      3.89 o
   1  -3  12      111.98      116.13      3.55 o
   2  -3  12      356.71      356.90      8.59 o
   3  -3  12        0.05        2.65      4.09 o
   4  -3  12        6.07       19.63      4.19 o
   5  -3  12       20.25       18.26      3.00 o
   6  -3  12        0.14        6.34      3.04 o
   7  -3  12        3.36        5.94      3.64 o
 -11  -2  12       20.58       22.85      3.56 o
 -10  -2  12        0.37        3.01      3.45 o
  -9  -2  12        6.77        9.20      3.15 o
  -8  -2  12       17.29       19.93      3.52 o
  -7  -2  12        2.09        3.35      3.50 o
  -6  -2  12        0.03        1.31      2.93 o
  -5  -2  12       10.75       14.28      4.52 o
  -4  -2  12      257.39      244.42      4.46 o
  -3  -2  12        1.88        1.15      5.93 o
  -2  -2  12      507.75      506.64      6.33 o
  -1  -2  12       27.64       32.80      3.41 o
   0  -2  12       50.73       52.55      3.00 o
   1  -2  12       27.59       28.01      3.31 o
   2  -2  12       16.04       19.58      2.57 o
   3  -2  12       68.43       59.15      3.54 o
   4  -2  12      108.47       96.15      3.75 o
   5  -2  12       67.19       61.82      3.54 o
   6  -2  12        1.20        5.20      3.48 o
   7  -2  12       28.77       30.55      3.25 o
 -12  -1  12        8.03        8.83      3.89 o
 -11  -1  12        8.00        4.95      3.98 o
 -10  -1  12       79.03       74.60      3.62 o
  -9  -1  12       61.39       55.82      3.58 o
  -8  -1  12        6.36        5.28      3.56 o
  -7  -1  12       14.26       13.36      3.91 o
  -6  -1  12        4.05        3.62      3.46 o
  -5  -1  12      160.31      166.94      3.87 o
  -4  -1  12      536.09      550.44      4.71 o
  -3  -1  12      141.43      137.46      3.32 o
  -2  -1  12        7.54       12.58      2.86 o
  -1  -1  12       11.44       12.86      3.21 o
   0  -1  12      114.87      123.43      3.10 o
   1  -1  12       38.74       43.60      3.24 o
   2  -1  12      129.85      117.95      2.85 o
   3  -1  12      132.59      140.18      2.97 o
   4  -1  12        4.44        3.44      2.57 o
   5  -1  12       17.01       15.44      3.62 o
   6  -1  12        5.06        2.99      3.77 o
   7  -1  12        0.61        0.34      3.60 o
 -12   0  12        0.12        1.62      3.64 o
 -11   0  12        2.88        4.68      3.45 o
 -10   0  12        1.02        6.59      3.33 o
  -9   0  12       12.48       10.34      3.44 o
  -8   0  12        9.31       12.88      2.98 o
  -7   0  12       14.60       13.34      3.49 o
  -6   0  12       39.96       46.87      3.54 o
  -5   0  12      353.87      356.56      8.99 o
  -4   0  12      179.60      179.18      3.74 o
  -3   0  12        2.88        5.17      3.11 o
  -2   0  12       90.18       93.74      3.06 o
  -1   0  12       35.25       37.04      3.27 o
   0   0  12       28.58       28.38      2.89 o
   1   0  12       31.70       36.29      2.86 o
   2   0  12      223.00      221.47      4.86 o
   3   0  12        3.32        5.73      2.56 o
   4   0  12        0.43        5.51      3.08 o
   5   0  12       25.50       20.85      2.92 o
   6   0  12      138.31      149.20      5.63 o
   7   0  12       57.95       53.62      3.78 o
 -12   1  12       18.18       26.39      3.91 o
 -11   1  12       14.11       10.46      3.41 o
 -10   1  12        3.66        5.14      3.33 o
  -9   1  12       36.14       32.55      3.37 o
  -8   1  12      215.93      206.49      3.83 o
  -7   1  12       19.42       23.96      3.55 o
  -6   1  12       62.19       73.61      3.57 o
  -5   1  12       25.99       31.25      3.39 o
  -4   1  12       10.73       11.70      2.45 o
  -3   1  12        1.67        0.55      3.17 o
  -2   1  12       24.39       33.19      3.35 o
  -1   1  12        1.65        6.13      3.28 o
   0   1  12      369.50      364.28      7.21 o
   1   1  12      347.01      342.26      7.21 o
   2   1  12        2.90        1.70      2.75 o
   3   1  12       13.13       10.62      2.82 o
   4   1  12        2.91        1.83      2.89 o
   5   1  12      263.69      252.34      4.60 o
   6   1  12       14.38       13.01      3.12 o
   7   1  12        0.06        1.32      3.66 o
 -12   2  12        1.08        1.71      3.56 o
 -11   2  12       49.94       62.45      3.71 o
 -10   2  12      103.24      110.22      3.73 o
  -9   2  12        0.78        1.52      3.41 o
  -8   2  12        6.59       13.60      3.37 o
  -7   2  12      187.58      199.03      3.10 o
  -6   2  12      425.09      425.61      4.94 o
  -5   2  12       10.29       17.16      2.87 o
  -4   2  12      131.31      143.87      3.32 o
  -3   2  12        0.03        3.61      2.74 o
  -2   2  12        0.88        5.12      3.23 o
  -1   2  12      285.30      284.45      4.70 o
   0   2  12        6.27        9.62      2.90 o
   1   2  12       91.09       83.81      2.95 o
   2   2  12       10.14        6.86      2.57 o
   3   2  12       12.06       11.09      2.63 o
   4   2  12       30.37       31.93      2.66 o
   5   2  12       69.92       59.39      3.12 o
   6   2  12        5.97        3.24      3.09 o
   7   2  12       53.24       54.48      2.99 o
 -12   3  12        0.38        5.10      3.64 o
 -11   3  12       23.01       24.49      3.59 o
 -10   3  12        4.37        4.11      3.43 o
  -9   3  12        7.80        6.67      3.36 o
  -8   3  12      229.87      230.51      6.91 o
  -7   3  12      412.03      428.86      3.93 o
  -6   3  12       54.78       62.00      2.81 o
  -5   3  12      172.25      166.73      6.06 o
  -4   3  12      135.09      129.92      4.67 o
  -3   3  12        3.46        5.57      2.58 o
  -2   3  12       81.88       84.28      3.09 o
  -1   3  12       24.83       30.95      3.36 o
   0   3  12       17.92       15.98      3.28 o
   1   3  12       34.40       35.16      2.93 o
   2   3  12       92.79       93.61      3.07 o
   3   3  12       12.53       15.74      2.44 o
   4   3  12       17.26       19.25      2.50 o
   5   3  12      189.83      194.48      2.97 o
   6   3  12       54.05       56.50      3.26 o
   7   3  12        0.10       -2.43      3.21 o
 -12   4  12       40.91       48.07      3.81 o
 -11   4  12       53.88       55.21      3.76 o
 -10   4  12        0.03        4.66      3.45 o
  -9   4  12       45.96       47.03      3.48 o
  -8   4  12       33.89       31.74      2.92 o
  -7   4  12      130.52      136.65      3.21 o
  -6   4  12        0.80        1.17      2.89 o
  -5   4  12        2.17        0.90      2.63 o
  -4   4  12      776.09      798.04     14.41 o
  -3   4  12      389.43      395.83      6.35 o
  -2   4  12       46.77       41.30      2.92 o
  -1   4  12       10.45       12.84      3.36 o
   0   4  12       47.92       44.24      4.18 o
   1   4  12        0.39       -1.71      3.23 o
   2   4  12       24.27       26.82      2.98 o
   3   4  12        5.04       12.16      3.09 o
   4   4  12        5.39        8.73      3.00 o
   5   4  12       53.26       45.41      2.81 o
   6   4  12       39.42       33.58      3.35 o
 -11   5  12        6.48        9.34      3.64 o
 -10   5  12        3.93        8.73      3.05 o
  -9   5  12       15.29       22.19      3.29 o
  -8   5  12       72.90       75.81      3.08 o
  -7   5  12       79.97       76.64      5.31 o
  -6   5  12        1.21        0.76      2.35 o
  -5   5  12      179.21      186.37      6.47 o
  -4   5  12        0.59        3.52      3.53 o
  -3   5  12       24.03       20.76      2.80 o
  -2   5  12        0.00       -2.35      2.79 o
  -1   5  12        6.08       15.01      3.52 o
   0   5  12        1.75        2.35      2.86 o
   1   5  12        5.06        6.35      3.36 o
   2   5  12        4.30        5.53      3.26 o
   3   5  12       45.16       46.93      3.87 o
   4   5  12       18.13       18.22      3.09 o
   5   5  12       18.41       28.39      3.07 o
   6   5  12        5.08        7.13      3.19 o
 -11   6  12        6.53       11.92      3.67 o
 -10   6  12        6.10        5.60      3.53 o
  -9   6  12        0.13       -0.57      2.61 o
  -8   6  12        9.66        2.32      3.28 o
  -7   6  12      132.63      124.49      3.29 o
  -6   6  12      155.31      164.59      3.95 o
  -5   6  12       50.15       45.40      2.90 o
  -4   6  12        1.41        3.05      3.46 o
  -3   6  12       29.32       25.63      3.27 o
  -2   6  12       40.23       38.23      4.14 o
  -1   6  12       14.24       15.53      5.05 o
   0   6  12       22.06       22.57      5.40 o
   1   6  12        0.00        7.37      2.87 o
   2   6  12      539.55      532.31      6.96 o
   3   6  12       41.05       36.62      3.66 o
   4   6  12       38.22       39.02      3.99 o
   5   6  12       52.87       49.93      3.79 o
 -10   7  12       53.42       59.10      3.80 o
  -9   7  12        0.30        4.06      3.45 o
  -8   7  12       76.53       81.55      3.76 o
  -7   7  12      186.47      186.59      4.52 o
  -6   7  12        7.99        5.44      3.41 o
  -5   7  12        6.17        6.89      3.66 o
  -4   7  12       39.08       43.12      2.88 o
  -3   7  12        0.04        3.08      2.84 o
  -2   7  12        8.45       13.43      2.59 o
  -1   7  12       14.88       18.97      2.25 o
   0   7  12        4.09        5.52      2.88 o
   1   7  12       40.93       38.17      3.62 o
   2   7  12       86.03       80.37      4.39 o
   3   7  12        7.91       10.91      3.02 o
   4   7  12        2.43        1.34      3.92 o
   5   7  12       10.60       13.46      3.72 o
 -10   8  12        7.11       13.62      3.73 o
  -9   8  12       36.50       33.49      4.36 o
  -8   8  12       47.12       43.82      5.86 o
  -7   8  12        0.78        7.09      3.90 o
  -6   8  12       58.04       72.92      3.37 o
  -5   8  12      121.17      105.54      2.90 o
  -4   8  12        0.01        0.27      2.18 o
  -3   8  12       11.86       15.60      2.60 o
  -2   8  12       14.71       22.91      2.64 o
  -1   8  12        1.67       -0.18      2.72 o
   0   8  12       21.56       25.93      2.96 o
   1   8  12       11.81       13.57      2.48 o
   2   8  12       55.09       63.96      3.23 o
   3   8  12      146.72      140.61      8.56 o
   4   8  12       30.80       27.92      3.89 o
  -9   9  12        0.98        4.08      3.13 o
  -8   9  12       45.99       46.08      2.93 o
  -7   9  12        0.13        2.47      3.41 o
  -6   9  12        1.60        3.82      2.67 o
  -5   9  12       11.25       15.30      2.58 o
  -4   9  12        3.23        3.78      2.40 o
  -3   9  12        0.08       -0.38      2.87 o
  -2   9  12        3.75        5.13      2.44 o
  -1   9  12      125.81      127.98      3.42 o
   0   9  12       17.74       15.95      2.43 o
   1   9  12       90.97       86.63      4.63 o
   2   9  12       13.21       16.34      3.15 o
   3   9  12        1.49        3.51      2.83 o
  -7  10  12        3.64        4.80      3.59 o
  -6  10  12       34.47       33.02      2.65 o
  -5  10  12        2.33        5.75      3.04 o
  -4  10  12        0.01        5.77      3.65 o
  -3  10  12        7.83        9.96      3.07 o
  -2  10  12      284.16      286.44      9.60 o
  -1  10  12        2.72        9.02      2.77 o
   0  10  12        0.22        3.51      3.08 o
   1  10  12        0.00        2.68      2.81 o
  -5  11  12        6.62       11.48      3.60 o
  -4  11  12        2.82        3.82      3.09 o
  -3  11  12        4.15       10.44      3.09 o
  -2  11  12       23.14       24.72      3.72 o
  -1  11  12        8.09       11.27      2.84 o
  -4 -10  13        5.45       13.89      4.46 o
  -3 -10  13       15.24       15.74      4.24 o
  -2 -10  13        7.53       20.02      4.21 o
  -1 -10  13        0.12        4.08      3.90 o
   0 -10  13       48.30       43.33     12.63 o
   1 -10  13       23.22       19.97      4.61 o
  -6  -9  13        3.58       12.34      4.46 o
  -5  -9  13       13.16        8.50      3.70 o
  -4  -9  13       14.06       17.85      4.41 o
  -3  -9  13        0.08        1.16      5.65 o
  -2  -9  13        0.18        3.36      4.26 o
  -1  -9  13       12.85        8.19      3.88 o
   0  -9  13        2.96        6.28      3.66 o
   1  -9  13       22.90       24.68      3.62 o
   2  -9  13       52.96       50.12      5.44 o
   3  -9  13       36.35       34.86      3.90 o
  -7  -8  13       11.79       15.37      4.49 o
  -6  -8  13       69.80       76.50      5.37 o
  -5  -8  13       74.68       69.91      6.00 o
  -4  -8  13      148.44      151.50     10.03 o
  -3  -8  13        8.91       11.36      4.06 o
  -2  -8  13        3.29        3.71      3.37 o
  -1  -8  13       16.86       18.48      3.69 o
   0  -8  13       12.05       13.90      3.10 o
   1  -8  13       77.83       71.96      5.19 o
   2  -8  13        0.85        0.82      3.71 o
   3  -8  13       94.27       98.01      4.05 o
   4  -8  13       18.23       19.22      3.79 o
  -8  -7  13       15.72       15.26      3.64 o
  -7  -7  13      145.69      155.25      5.05 o
  -6  -7  13      231.91      213.38     10.59 o
  -5  -7  13       38.18       33.72      4.31 o
  -4  -7  13       24.06       17.91      3.49 o
  -3  -7  13        4.66        5.30      4.02 o
  -2  -7  13        2.41        5.47      3.31 o
  -1  -7  13        8.42        9.22      2.93 o
   0  -7  13        0.26       -0.67      3.63 o
   1  -7  13       11.43       10.20      2.96 o
   2  -7  13        1.99       -0.12      3.69 o
   3  -7  13      187.67      162.01      5.50 o
   4  -7  13       69.59       58.82      5.05 o
   5  -7  13        1.03        0.03      3.75 o
  -9  -6  13       12.21       11.28      4.49 o
  -8  -6  13        0.47        0.47      4.31 o
  -7  -6  13      199.81      213.93      7.01 o
  -6  -6  13      198.87      187.73      6.28 o
  -5  -6  13        4.93        9.01      6.38 o
  -4  -6  13       31.97       35.44      3.32 o
  -3  -6  13       24.87       23.44      4.04 o
  -2  -6  13        0.22        1.91      2.85 o
  -1  -6  13       16.12       16.84      3.07 o
   0  -6  13       19.43       19.76      3.41 o
   1  -6  13        3.06        2.90      3.43 o
   2  -6  13        4.74        8.10      3.36 o
   3  -6  13      166.32      158.02      5.34 o
   4  -6  13       29.59       21.21      3.16 o
   5  -6  13       60.03       52.67      3.80 o
 -10  -5  13        5.19        7.92      4.70 o
  -9  -5  13      118.41      117.15      4.08 o
  -8  -5  13      237.79      225.94     25.60 o
  -7  -5  13        0.40        3.34      4.19 o
  -6  -5  13        1.07        5.70      8.98 o
  -5  -5  13        0.55       -3.36      2.92 o
  -4  -5  13       18.99       20.67      5.47 o
  -3  -5  13       24.24       25.88      3.29 o
  -2  -5  13        7.86       19.55      5.79 o
  -1  -5  13       78.14       80.79      3.88 o
   0  -5  13        3.15        1.87      3.36 o
   1  -5  13        1.20        4.01      3.34 o
   2  -5  13        0.24        4.70      2.91 o
   3  -5  13      371.33      339.93     10.59 o
   4  -5  13       88.11       60.57      3.73 o
   5  -5  13       51.61       61.82      3.86 o
   6  -5  13       47.34       36.87      4.69 o
 -10  -4  13        2.12        3.09      3.78 o
  -9  -4  13       19.49       13.54      4.42 o
  -8  -4  13       28.90       20.27      4.56 o
  -7  -4  13        7.54       11.57      4.04 o
  -6  -4  13       41.24       42.44      3.45 o
  -5  -4  13        0.57        2.12      3.33 o
  -4  -4  13       22.09       25.30      3.94 o
  -3  -4  13       41.28       53.32      3.31 o
  -2  -4  13       12.22       19.35      4.21 o
  -1  -4  13       42.39       39.96      3.02 o
   0  -4  13        0.44        5.73      3.30 o
   1  -4  13      150.51      149.04      3.77 o
   2  -4  13       56.72       56.73      3.10 o
   3  -4  13       24.87       29.99      3.52 o
   4  -4  13       63.49       56.75      4.51 o
   5  -4  13        3.42        2.71      3.12 o
   6  -4  13        2.51        0.00      3.90 o
 -11  -3  13      100.25      103.76      4.22 o
 -10  -3  13       28.50       28.04      4.88 o
  -9  -3  13      229.88      229.95      4.91 o
  -8  -3  13        4.80        6.59      2.96 o
  -7  -3  13        0.80        2.64      4.73 o
  -6  -3  13       31.33       30.16      3.80 o
  -5  -3  13       12.71       18.86      3.03 o
  -4  -3  13        1.94        5.34      3.44 o
  -3  -3  13      195.06      186.62      3.36 o
  -2  -3  13      270.99      265.78      3.68 o
  -1  -3  13        0.32        0.10      2.86 o
   0  -3  13      234.96      224.87      3.54 o
   1  -3  13      145.17      132.83      6.76 o
   2  -3  13        9.85        6.98      3.98 o
   3  -3  13        1.34        3.72      3.51 o
   4  -3  13        0.43        3.26      3.45 o
   5  -3  13        4.71        6.91      3.58 o
   6  -3  13        0.19        4.27      3.63 o
 -11  -2  13        4.92        7.62      3.39 o
 -10  -2  13        6.37        7.35      3.47 o
  -9  -2  13        0.31        1.04      3.22 o
  -8  -2  13        8.29        9.47      3.04 o
  -7  -2  13        0.66       -0.80      3.47 o
  -6  -2  13        3.29        3.75      2.95 o
  -5  -2  13       93.39       92.70      6.72 o
  -4  -2  13       28.65       25.44      4.54 o
  -3  -2  13      231.53      237.76      5.37 o
  -2  -2  13      451.34      437.47     13.78 o
  -1  -2  13       73.21       77.29      3.70 o
   0  -2  13      105.22      107.57      4.85 o
   1  -2  13       40.91       40.60      2.59 o
   2  -2  13      133.08      136.14      4.10 o
   3  -2  13        2.20        6.71      2.89 o
   4  -2  13       42.90       45.42      5.25 o
   5  -2  13        8.84       11.85      3.12 o
   6  -2  13        0.99       -0.35      3.58 o
 -11  -1  13       21.62       24.67      3.71 o
 -10  -1  13       41.78       46.00      3.31 o
  -9  -1  13       18.65       18.06      3.11 o
  -8  -1  13        0.75        2.12      3.37 o
  -7  -1  13       28.46       28.54      3.49 o
  -6  -1  13        0.14        4.45      2.98 o
  -5  -1  13       49.45       51.05      2.68 o
  -4  -1  13      104.27      111.08      3.49 o
  -3  -1  13      323.42      324.35      3.70 o
  -2  -1  13      153.69      139.04      3.24 o
  -1  -1  13       22.12       27.87      3.31 o
   0  -1  13       49.35       48.71      3.00 o
   1  -1  13      124.29      128.56      4.96 o
   2  -1  13       66.66       57.63      2.58 o
   3  -1  13        0.27        1.14      2.68 o
   4  -1  13       48.58       43.10      3.06 o
   5  -1  13       90.01       83.43      6.08 o
   6  -1  13        5.89        7.83      3.64 o
 -11   0  13       21.74       24.38      3.67 o
 -10   0  13       11.90       12.65      3.48 o
  -9   0  13        6.00        8.60      2.78 o
  -8   0  13       28.19       25.37      2.91 o
  -7   0  13        3.00        4.34      2.78 o
  -6   0  13      257.58      265.36      4.23 o
  -5   0  13      494.72      524.51      4.66 o
  -4   0  13      126.10      149.48      3.24 o
  -3   0  13        9.85        7.04      3.22 o
  -2   0  13        0.66       -0.53      3.23 o
  -1   0  13        2.81        1.58      2.86 o
   0   0  13       23.49       27.30      3.36 o
   1   0  13       74.48       71.69      3.05 o
   2   0  13       35.92       41.67      2.90 o
   3   0  13       31.60       31.13      2.89 o
   4   0  13        0.11        3.09      2.93 o
   5   0  13        4.07        4.57      2.78 o
   6   0  13        0.32        0.35      3.17 o
 -11   1  13        3.70        5.68      3.51 o
 -10   1  13        0.38        6.35      3.46 o
  -9   1  13       67.59       63.40      3.47 o
  -8   1  13       30.46       30.03      2.99 o
  -7   1  13      183.19      181.36      4.86 o
  -6   1  13        1.65        4.01      3.37 o
  -5   1  13     1139.67     1202.05     20.21 o
  -4   1  13        0.18        1.82      2.77 o
  -3   1  13      359.71      373.10      8.03 o
  -2   1  13        5.77       11.75      3.26 o
  -1   1  13       24.06       28.75      3.41 o
   0   1  13      241.02      232.08      5.04 o
   1   1  13        0.36        2.60      2.51 o
   2   1  13       11.74       10.52      2.63 o
   3   1  13       50.15       44.77      3.05 o
   4   1  13       30.94       32.81      3.02 o
   5   1  13        0.55        1.52      3.05 o
   6   1  13       14.19       18.77      2.91 o
 -11   2  13        2.01        3.46      3.08 o
 -10   2  13       10.72        7.91      3.15 o
  -9   2  13       26.96       27.68      3.47 o
  -8   2  13      326.81      316.00      6.07 o
  -7   2  13        3.09        5.21      2.73 o
  -6   2  13      273.77      265.50      4.03 o
  -5   2  13        2.66        1.22      3.22 o
  -4   2  13       88.47       81.65      3.06 o
  -3   2  13      108.69      106.23      3.09 o
  -2   2  13       25.46       25.06      2.65 o
  -1   2  13       43.09       51.59      3.48 o
   0   2  13        0.01       -3.00      2.83 o
   1   2  13       28.12       33.93      3.39 o
   2   2  13       13.56       14.92      2.88 o
   3   2  13        4.31        0.94      2.66 o
   4   2  13      100.80       94.91      2.98 o
   5   2  13       41.35       46.06      2.96 o
   6   2  13       12.07       17.07      3.36 o
 -11   3  13        4.76       11.00      3.59 o
 -10   3  13       42.35       34.99      4.65 o
  -9   3  13       40.13       36.17      4.53 o
  -8   3  13       44.44       44.70      3.44 o
  -7   3  13      163.10      167.99      3.28 o
  -6   3  13       12.02       11.90      2.91 o
  -5   3  13       23.91       28.84      3.35 o
  -4   3  13       63.36       65.58      4.02 o
  -3   3  13      178.87      177.00      3.75 o
  -2   3  13        2.83        4.93      2.86 o
  -1   3  13        2.65        2.38      3.32 o
   0   3  13      123.92      112.91      3.82 o
   1   3  13        2.33        5.41      3.22 o
   2   3  13        2.41        6.68      2.98 o
   3   3  13       15.10       14.83      3.00 o
   4   3  13        1.19        2.55      2.71 o
   5   3  13        0.00        3.11      2.78 o
   6   3  13        7.99        8.75      4.13 o
 -11   4  13        0.09        1.02      3.64 o
 -10   4  13        0.01        1.35      3.08 o
  -9   4  13        1.09        2.51      3.36 o
  -8   4  13       84.29       79.62      4.23 o
  -7   4  13        0.01       -1.34      2.96 o
  -6   4  13        5.63       10.84      2.91 o
  -5   4  13      129.86      141.54      7.49 o
  -4   4  13       32.45       36.42      2.92 o
  -3   4  13      328.78      335.93      8.94 o
  -2   4  13        4.41        4.03      2.55 o
  -1   4  13        7.28        4.05      3.33 o
   0   4  13        4.62        3.22      3.44 o
   1   4  13      189.12      187.70      7.89 o
   2   4  13        3.20        4.82      2.97 o
   3   4  13        4.22        8.23      3.01 o
   4   4  13       11.71       17.53      2.52 o
   5   4  13       40.00       40.38      2.71 o
 -10   5  13        0.19        0.99      3.07 o
  -9   5  13       15.20       18.39      3.47 o
  -8   5  13        7.52        6.80      3.39 o
  -7   5  13       16.47       17.11      2.70 o
  -6   5  13       20.79       27.57      2.95 o
  -5   5  13       10.92       13.60      2.60 o
  -4   5  13        2.68        3.74      2.87 o
  -3   5  13        1.14        1.85      2.80 o
  -2   5  13        2.00       -1.09      2.52 o
  -1   5  13       41.41       48.50      4.36 o
   0   5  13        2.23        4.35      2.76 o
   1   5  13        7.82        9.27      3.31 o
   2   5  13        0.37       -1.83      3.37 o
   3   5  13       92.11       86.24      4.01 o
   4   5  13       11.65       19.17      3.10 o
   5   5  13       19.70       20.04      2.61 o
 -10   6  13        6.41        6.68      3.08 o
  -9   6  13        2.06        2.75      3.02 o
  -8   6  13      180.21      179.49      7.68 o
  -7   6  13       36.19       33.44      3.78 o
  -6   6  13      193.11      192.28      3.91 o
  -5   6  13      140.33      144.65      5.41 o
  -4   6  13       27.78       24.69      2.57 o
  -3   6  13       25.29       30.53      3.82 o
  -2   6  13        9.60       10.31      2.88 o
  -1   6  13        0.54        6.22      3.05 o
   0   6  13        3.01       -1.10      3.45 o
   1   6  13        5.11       10.20      3.39 o
   2   6  13       20.30       23.63      2.87 o
   3   6  13      216.78      219.00      5.99 o
   4   6  13        3.56        7.99      3.71 o
  -9   7  13        0.70        3.93      3.05 o
  -8   7  13      146.75      139.94      5.12 o
  -7   7  13        8.91       11.04      2.95 o
  -6   7  13        4.85        5.10      2.92 o
  -5   7  13        4.69        3.77      2.68 o
  -4   7  13       61.04       57.40      3.10 o
  -3   7  13       28.58       29.80      2.99 o
  -2   7  13        5.64       10.30      3.41 o
  -1   7  13        1.76        1.62      6.98 o
   0   7  13       55.72       46.15      3.10 o
   1   7  13      553.08      537.93      6.03 o
   2   7  13       30.69       35.72      3.70 o
   3   7  13        1.89        3.92      3.17 o
  -9   8  13        1.34        0.09      2.85 o
  -8   8  13        2.36        3.25      3.58 o
  -7   8  13        0.47       -5.76      3.90 o
  -6   8  13       21.29       20.89      3.06 o
  -5   8  13       41.69       40.03      2.79 o
  -4   8  13       21.68       22.26      2.60 o
  -3   8  13       37.22       37.39      3.09 o
  -2   8  13       31.01       34.86      5.13 o
  -1   8  13        9.79        9.91      2.67 o
   0   8  13       78.08       66.51      5.92 o
   1   8  13        0.97        3.61      3.59 o
   2   8  13        0.76       -3.30      3.58 o
  -7   9  13       11.93        9.57      2.87 o
  -6   9  13        6.85        2.98      2.78 o
  -5   9  13        4.84        4.37      3.07 o
  -4   9  13        1.44        0.87      2.96 o
  -3   9  13       82.11       80.72      5.21 o
  -2   9  13       43.20       39.53      3.30 o
  -1   9  13        9.30        9.83      2.55 o
   0   9  13        1.84        2.91      2.53 o
   1   9  13       15.08       17.59      3.19 o
  -5  10  13       51.63       51.09      3.69 o
  -4  10  13       12.04       18.10      3.13 o
  -3  10  13      129.40      118.34      3.41 o
  -2  10  13       40.03       41.86      3.78 o
  -1  10  13        2.20        4.88      2.55 o
  -4  -9  14      118.72      132.12      4.76 o
  -3  -9  14       31.55       26.18      4.44 o
  -2  -9  14        0.29        0.81      4.31 o
  -1  -9  14        1.09        5.63      7.15 o
   0  -9  14        2.98        4.37      4.95 o
  -6  -8  14        0.60       -2.56      4.61 o
  -5  -8  14        2.74        7.42      5.61 o
  -4  -8  14       15.08       14.19      4.39 o
  -3  -8  14       41.58       34.85      5.61 o
  -2  -8  14        0.50        7.66      4.21 o
  -1  -8  14        4.55        4.48      4.39 o
   0  -8  14       11.07       13.00      4.07 o
   1  -8  14       15.33       15.46      3.64 o
   2  -8  14        1.42        3.23      3.34 o
  -7  -7  14       18.82       24.42      4.51 o
  -6  -7  14       50.77       49.84      3.62 o
  -5  -7  14        9.91       13.90      4.34 o
  -4  -7  14       62.22       53.22      3.15 o
  -3  -7  14        0.42        0.06      3.31 o
  -2  -7  14        1.01        0.61      3.37 o
  -1  -7  14       17.94       14.02      3.71 o
   0  -7  14       78.83       71.75      5.09 o
   1  -7  14       16.87       16.94      3.79 o
   2  -7  14       21.18       22.89      3.68 o
   3  -7  14        6.66        4.88      3.15 o
  -8  -6  14       45.18       40.58      4.56 o
  -7  -6  14       47.60       54.59      6.56 o
  -6  -6  14       59.46       64.06      8.66 o
  -5  -6  14        0.21       -1.47      4.24 o
  -4  -6  14       12.08        8.92      4.14 o
  -3  -6  14       13.85       15.12      4.02 o
  -2  -6  14        0.65        3.28      8.14 o
  -1  -6  14       50.13       46.35      3.68 o
   0  -6  14        1.89        3.12      3.08 o
   1  -6  14        5.49        6.27      3.63 o
   2  -6  14        0.11        2.56      3.59 o
   3  -6  14       55.72       52.44      3.73 o
   4  -6  14       53.51       50.51      3.90 o
  -9  -5  14      176.11      165.66      5.47 o
  -8  -5  14       75.95       72.41      4.54 o
  -7  -5  14      214.11      200.76      4.21 o
  -6  -5  14       92.22       83.57      4.41 o
  -5  -5  14        0.62        3.18      4.09 o
  -4  -5  14        5.25       12.10      4.04 o
  -3  -5  14       39.69       35.59      5.61 o
  -2  -5  14      232.74      246.51     12.66 o
  -1  -5  14      151.50      148.56      4.51 o
   0  -5  14        6.73        4.65      2.98 o
   1  -5  14      216.84      205.08      4.03 o
   2  -5  14       20.48       17.45      3.00 o
   3  -5  14      162.58      176.21      4.07 o
   4  -5  14       51.87       40.13      3.82 o
  -9  -4  14        0.01        5.85      4.44 o
  -8  -4  14        0.06        8.14      5.96 o
  -7  -4  14       19.53       23.42      4.14 o
  -6  -4  14        0.16       -0.35      2.95 o
  -5  -4  14       37.65       39.48      2.98 o
  -4  -4  14       22.28       18.56      4.02 o
  -3  -4  14       68.61       67.99      5.22 o
  -2  -4  14        8.72       10.31      4.02 o
  -1  -4  14       39.95       33.47      3.04 o
   0  -4  14       37.65       39.23      3.13 o
   1  -4  14        0.10       -0.48      3.47 o
   2  -4  14       10.35        5.60      3.49 o
   3  -4  14       38.65       28.57      4.36 o
   4  -4  14       10.01       11.31      3.60 o
   5  -4  14        0.88        1.09      3.72 o
 -10  -3  14       38.33       34.11      3.31 o
  -9  -3  14      227.39      219.70     13.89 o
  -8  -3  14        2.10        1.67      3.41 o
  -7  -3  14       56.15       51.74      3.44 o
  -6  -3  14        9.34       11.90      4.97 o
  -5  -3  14       33.70       31.07      4.85 o
  -4  -3  14       10.89       10.60      3.51 o
  -3  -3  14       79.69       73.44      4.55 o
  -2  -3  14       51.43       46.22      3.72 o
  -1  -3  14      194.35      180.95      4.83 o
   0  -3  14       30.15       35.84      4.39 o
   1  -3  14      101.68       81.31      4.80 o
   2  -3  14       57.71       57.59      3.90 o
   3  -3  14        1.35        1.89      3.51 o
   4  -3  14       12.12       13.41      3.60 o
   5  -3  14        0.00        1.17      3.66 o
 -10  -2  14       22.53       29.50      3.69 o
  -9  -2  14        9.79       10.29      3.24 o
  -8  -2  14       23.58       34.16      3.90 o
  -7  -2  14        5.04        8.40      3.72 o
  -6  -2  14       31.46       32.89      3.62 o
  -5  -2  14      165.81      170.51      6.04 o
  -4  -2  14      177.78      182.92      3.78 o
  -3  -2  14      242.14      235.90      6.54 o
  -2  -2  14       86.45       85.33      6.66 o
  -1  -2  14       84.54       92.49      3.30 o
   0  -2  14       48.01       36.08      2.99 o
   1  -2  14       55.66       58.92      3.24 o
   2  -2  14       75.61       78.52      3.09 o
   3  -2  14        0.99        3.78      3.47 o
   4  -2  14       12.81       13.13      3.59 o
   5  -2  14        0.18        3.58      3.16 o
 -10  -1  14        1.56        3.52      3.20 o
  -9  -1  14        1.67        5.06      3.16 o
  -8  -1  14        7.17        6.83      3.62 o
  -7  -1  14        0.43       -1.31      3.15 o
  -6  -1  14        8.70        8.65      3.08 o
  -5  -1  14       58.93       55.20      3.72 o
  -4  -1  14      253.03      251.51      3.57 o
  -3  -1  14       62.56       58.98      3.39 o
  -2  -1  14        2.65        5.21      2.78 o
  -1  -1  14       33.50       33.23      3.39 o
   0  -1  14       37.10       34.02      3.39 o
   1  -1  14       16.58       16.03      2.95 o
   2  -1  14      115.17      109.78      4.11 o
   3  -1  14       20.49       21.48      2.73 o
   4  -1  14       12.45       13.04      3.51 o
   5  -1  14        2.16        2.38      3.60 o
 -10   0  14        4.24        7.48      3.23 o
  -9   0  14        0.80       -1.46      3.15 o
  -8   0  14       75.08       70.08      3.34 o
  -7   0  14        1.54        2.12      2.99 o
  -6   0  14      276.73      278.94      3.76 o
  -5   0  14       38.58       43.18      3.02 o
  -4   0  14      227.90      222.43      5.21 o
  -3   0  14      136.17      137.05      3.58 o
  -2   0  14       74.67       74.31      3.06 o
  -1   0  14        1.59        3.99      2.82 o
   0   0  14        7.63        3.94      3.32 o
   1   0  14       75.38       66.54      2.61 o
   2   0  14       66.37       64.48      3.07 o
   3   0  14        5.01        5.76      2.99 o
   4   0  14        2.19        4.02      2.79 o
   5   0  14        0.61        1.06      2.52 o
 -10   1  14        5.95       10.13      2.90 o
  -9   1  14        5.01        7.36      3.18 o
  -8   1  14      105.52      101.90      2.99 o
  -7   1  14       49.59       49.45      3.16 o
  -6   1  14       12.67       11.36      3.44 o
  -5   1  14      417.44      425.52     12.80 o
  -4   1  14       35.75       38.34      2.93 o
  -3   1  14        4.21        6.27      2.73 o
  -2   1  14       13.41       14.38      2.81 o
  -1   1  14       10.69       10.93      3.36 o
   0   1  14      131.87      121.00      5.81 o
   1   1  14        1.97        7.50      2.78 o
   2   1  14      133.88      130.63      4.60 o
   3   1  14       32.93       31.87      2.75 o
   4   1  14       15.78       17.40      3.11 o
   5   1  14        3.71        5.39      3.19 o
 -10   2  14       39.08       41.73      3.74 o
  -9   2  14        0.05        1.29      2.99 o
  -8   2  14       25.87       23.55      3.06 o
  -7   2  14      254.70      247.66      4.64 o
  -6   2  14        7.98        9.45      3.41 o
  -5   2  14       53.75       58.63      3.05 o
  -4   2  14       20.91       20.95      3.59 o
  -3   2  14       88.80       88.96      3.53 o
  -2   2  14      133.15      130.79      3.66 o
  -1   2  14      216.38      214.28      5.27 o
   0   2  14       48.60       43.56      3.47 o
   1   2  14       11.77       15.26      3.34 o
   2   2  14        2.59        4.84      2.91 o
   3   2  14       15.82       13.28      2.63 o
   4   2  14        6.43       12.05      3.13 o
   5   2  14       23.92       27.29      2.87 o
 -10   3  14        6.99        7.83      3.70 o
  -9   3  14        4.09        6.26      2.72 o
  -8   3  14       59.86       54.28      3.08 o
  -7   3  14        8.06       12.70      2.91 o
  -6   3  14       84.26       82.61      3.64 o
  -5   3  14      203.40      202.65      4.46 o
  -4   3  14       66.54       76.41      3.57 o
  -3   3  14       42.97       43.68      3.29 o
  -2   3  14      211.21      225.75      9.82 o
  -1   3  14       73.47       71.15      3.18 o
   0   3  14       81.17       71.78      3.93 o
   1   3  14        0.62        3.24      3.82 o
   2   3  14        5.76        7.91      3.35 o
   3   3  14       10.32        7.34      3.13 o
   4   3  14       28.00       30.24      2.88 o
 -10   4  14       70.68       69.25      3.81 o
  -9   4  14        3.23        0.67      3.49 o
  -8   4  14       14.66       17.55      2.74 o
  -7   4  14       18.96       21.62      4.74 o
  -6   4  14       59.91       64.74      3.10 o
  -5   4  14      114.58      110.07      3.20 o
  -4   4  14        4.68       11.71      2.89 o
  -3   4  14       10.78       12.10      2.91 o
  -2   4  14        3.55        5.88      3.41 o
  -1   4  14        9.48       14.54      3.21 o
   0   4  14       14.20       14.69      2.93 o
   1   4  14        8.71       11.51      3.32 o
   2   4  14       72.00       69.95      3.51 o
   3   4  14       25.98       32.77      3.64 o
   4   4  14      171.12      171.62      4.52 o
 -10   5  14        4.18        3.37      3.61 o
  -9   5  14       79.41       73.82      5.69 o
  -8   5  14        2.11        6.22      3.74 o
  -7   5  14       71.61       70.44      4.89 o
  -6   5  14       44.18       40.10      2.79 o
  -5   5  14       88.87       96.69      5.75 o
  -4   5  14       15.03       16.48      3.27 o
  -3   5  14       16.00       21.65      2.66 o
  -2   5  14        0.73        1.37      2.88 o
  -1   5  14        1.47       -1.98      3.40 o
   0   5  14       27.43       21.87      3.56 o
   1   5  14       41.82       45.83      4.04 o
   2   5  14       25.21       29.43      3.59 o
   3   5  14       80.43       85.91      6.05 o
  -9   6  14        9.24       13.81      3.14 o
  -8   6  14        1.71        1.96      3.31 o
  -7   6  14        1.02        4.96      2.72 o
  -6   6  14        0.22        0.57      3.67 o
  -5   6  14       50.09       51.27      3.00 o
  -4   6  14        0.06        0.78      2.17 o
  -3   6  14       10.38       11.19      2.88 o
  -2   6  14        4.57        8.75      2.85 o
  -1   6  14       81.83       91.70      4.44 o
   0   6  14       60.62       69.29      3.89 o
   1   6  14        5.39       10.83      2.69 o
   2   6  14      123.44      122.41      4.40 o
   3   6  14        2.20        5.58      3.51 o
  -8   7  14        3.27        3.73      3.26 o
  -7   7  14        0.00        6.30      3.09 o
  -6   7  14       70.62       70.59      2.46 o
  -5   7  14       44.34       49.03      3.02 o
  -4   7  14      111.50      106.72      3.21 o
  -3   7  14        2.39        0.75      3.08 o
  -2   7  14       24.14       24.87      2.54 o
  -1   7  14       11.05       13.56      4.89 o
   0   7  14        2.32        5.02      3.25 o
   1   7  14       36.59       37.37      3.27 o
   2   7  14      108.36       95.43      4.00 o
  -7   8  14        2.77        6.42      2.82 o
  -6   8  14        1.76        4.80      2.68 o
  -5   8  14        3.99        4.85      2.73 o
  -4   8  14       26.84       24.96      2.94 o
  -3   8  14        1.92        5.78      3.52 o
  -2   8  14        7.45        6.22      2.80 o
  -1   8  14        3.04        5.09      2.79 o
   0   8  14        5.13        3.23      3.16 o
  -5   9  14        1.60        4.21      3.18 o
  -4   9  14        0.18       -1.43      3.58 o
  -3   9  14        1.70        6.64      3.16 o
  -2   9  14       16.60       15.04      4.95 o
  -3  -8  15        1.12        3.14      3.63 o
  -2  -8  15       14.53       16.64      3.59 o
  -1  -8  15        4.83        7.47      4.49 o
  -5  -7  15       93.36       99.96      4.78 o
  -4  -7  15       10.16       18.95      4.19 o
  -3  -7  15        8.34        4.22      4.26 o
  -2  -7  15        0.41        4.45      5.58 o
  -1  -7  15       17.76       30.05      4.70 o
   0  -7  15        0.40        0.98      3.22 o
   1  -7  15       47.04       49.62      7.41 o
  -7  -6  15        4.84        5.44      4.56 o
  -6  -6  15        9.54       10.63      4.46 o
  -5  -6  15       18.40       16.69      4.59 o
  -4  -6  15       37.98       37.41      4.34 o
  -3  -6  15        0.72        8.58      5.79 o
  -2  -6  15       81.56       88.29      8.28 o
  -1  -6  15        6.91        4.77      4.29 o
   0  -6  15        0.05        2.79      3.31 o
   1  -6  15       75.86       72.78      4.03 o
   2  -6  15        5.36        9.93      3.68 o
  -8  -5  15       23.22       31.91      6.38 o
  -7  -5  15       29.44       29.91      4.54 o
  -6  -5  15        4.16        7.62      3.56 o
  -5  -5  15        6.11        6.93      3.42 o
  -4  -5  15        3.07        7.79      4.19 o
  -3  -5  15        0.85        7.26      6.21 o
  -2  -5  15        3.72        2.21      3.37 o
  -1  -5  15        0.79        3.82      4.03 o
   0  -5  15      114.57       93.87      3.98 o
   1  -5  15      125.77      132.92      4.71 o
   2  -5  15        7.23        9.34      3.03 o
   3  -5  15       27.48       21.02      5.75 o
  -8  -4  15       42.42       45.85      3.75 o
  -7  -4  15       12.27        7.01      4.28 o
  -6  -4  15       34.30       30.79      4.42 o
  -5  -4  15        0.76        7.15      5.89 o
  -4  -4  15       18.96       21.39      5.01 o
  -3  -4  15       84.23       78.36      6.07 o
  -2  -4  15       29.96       31.75      3.79 o
  -1  -4  15        7.82        6.77      4.26 o
   0  -4  15        2.97       -0.48      4.46 o
   1  -4  15      100.20       94.95      4.74 o
   2  -4  15       39.69       49.29      4.59 o
   3  -4  15        3.05        4.89      3.68 o
  -9  -3  15       15.85       15.29      4.46 o
  -8  -3  15       34.14       40.52      7.78 o
  -7  -3  15       20.67       16.16      4.06 o
  -6  -3  15       12.75       13.53      3.80 o
  -5  -3  15        1.28       -1.28      3.15 o
  -4  -3  15        0.07       -2.11      2.95 o
  -3  -3  15       29.20       25.91      4.62 o
  -2  -3  15        1.43       -0.66      3.02 o
  -1  -3  15      141.69      150.02      4.41 o
   0  -3  15       25.34       24.03      3.14 o
   1  -3  15        0.19        4.46      2.94 o
   2  -3  15        5.67       10.41      3.04 o
   3  -3  15       43.88       41.17      4.13 o
   4  -3  15       49.27       48.33      3.77 o
  -9  -2  15        0.83        4.59      4.01 o
  -8  -2  15       29.29       35.57      3.34 o
  -7  -2  15       24.47       23.77      3.69 o
  -6  -2  15        1.63       -1.13      3.76 o
  -5  -2  15        1.38        5.88      3.61 o
  -4  -2  15        5.52        9.27      2.88 o
  -3  -2  15       10.44        4.89      2.92 o
  -2  -2  15       12.79       12.41      3.41 o
  -1  -2  15       62.35       62.33      3.61 o
   0  -2  15       38.19       35.34      3.07 o
   1  -2  15        0.55        3.73      2.69 o
   2  -2  15        1.20        3.17      3.55 o
   3  -2  15        2.17        1.65      3.77 o
   4  -2  15       31.49       29.00      3.99 o
  -9  -1  15       35.38       29.93      2.96 o
  -8  -1  15       23.25       22.66      3.80 o
  -7  -1  15        4.69        6.21      3.11 o
  -6  -1  15      145.94      136.73      3.66 o
  -5  -1  15       70.54       67.96      3.81 o
  -4  -1  15       11.09       12.97      3.36 o
  -3  -1  15        6.01        6.26      3.38 o
  -2  -1  15       70.93       65.46      3.09 o
  -1  -1  15       26.72       32.67      3.64 o
   0  -1  15        7.38        7.29      3.43 o
   1  -1  15        5.07        8.03      3.03 o
   2  -1  15        9.57       12.63      2.43 o
   3  -1  15        1.56        1.50      3.08 o
   4  -1  15        1.92        3.14      3.87 o
  -9   0  15       19.04       20.33      3.22 o
  -8   0  15       55.59       59.32      3.34 o
  -7   0  15        0.20       -2.01      3.72 o
  -6   0  15       53.74       59.85      4.24 o
  -5   0  15      441.58      444.99     11.14 o
  -4   0  15        4.05        6.64      2.87 o
  -3   0  15       66.69       68.63      3.50 o
  -2   0  15        0.34       -2.10      2.95 o
  -1   0  15       62.10       73.27      6.90 o
   0   0  15       35.80       29.84      3.44 o
   1   0  15        0.07       -0.21      3.36 o
   2   0  15       39.97       39.23      3.13 o
   3   0  15        0.00        2.33      2.74 o
   4   0  15        0.10        3.13      2.66 o
  -9   1  15       23.20       25.68      3.26 o
  -8   1  15       15.03       15.31      2.81 o
  -7   1  15       24.84       25.17      3.77 o
  -6   1  15      559.41      562.73      4.88 o
  -5   1  15       28.59       32.46      3.63 o
  -4   1  15      182.75      187.30      3.84 o
  -3   1  15      338.02      345.32      7.25 o
  -2   1  15       41.15       44.41      4.12 o
  -1   1  15       46.48       47.76      2.83 o
   0   1  15       13.53       13.23      2.63 o
   1   1  15       18.16       16.38      3.47 o
   2   1  15        2.49        3.97      2.46 o
   3   1  15       14.04       11.59      3.09 o
   4   1  15        5.50        4.82      2.84 o
  -9   2  15       33.04       30.77      2.90 o
  -8   2  15       53.35       50.34      3.16 o
  -7   2  15      556.25      580.64      8.20 o
  -6   2  15       92.71      103.72      6.78 o
  -5   2  15       17.48       24.67      6.74 o
  -4   2  15        1.06       -0.11      3.28 o
  -3   2  15       45.15       50.77      3.44 o
  -2   2  15       52.11       53.73      3.60 o
  -1   2  15        8.85        7.24      3.44 o
   0   2  15       40.11       41.80      5.74 o
   1   2  15       37.25       31.21      3.49 o
   2   2  15       22.48       25.38      3.18 o
   3   2  15       11.29       10.06      3.16 o
  -9   3  15       33.05       37.13      3.21 o
  -8   3  15      117.67      122.75      4.15 o
  -7   3  15       72.85       59.27      2.91 o
  -6   3  15        2.91        8.53      3.47 o
  -5   3  15       74.39       69.85      3.13 o
  -4   3  15       39.79       39.49      2.99 o
  -3   3  15       42.44       41.56      3.00 o
  -2   3  15        0.03        2.37      3.36 o
  -1   3  15        0.63        7.49      2.94 o
   0   3  15        3.08        5.81      2.95 o
   1   3  15        7.19        9.26      4.07 o
   2   3  15        2.88        4.68      3.52 o
   3   3  15       25.31       23.27      3.74 o
  -9   4  15        5.12        6.33      2.80 o
  -8   4  15       18.30       17.52      2.81 o
  -7   4  15       62.48       57.52      2.64 o
  -6   4  15       47.26       49.42      2.67 o
  -5   4  15        1.35       -0.35      3.41 o
  -4   4  15      102.27       92.51      7.80 o
  -3   4  15       24.64       22.80      3.06 o
  -2   4  15       75.50       74.67      3.58 o
  -1   4  15       16.55       16.02      3.41 o
   0   4  15        0.91        4.00      3.50 o
   1   4  15        0.88       -0.10      3.35 o
   2   4  15        4.24        2.11      3.56 o
  -8   5  15        0.37       -0.03      2.53 o
  -7   5  15       32.67       26.93      2.90 o
  -6   5  15       42.42       36.88      3.13 o
  -5   5  15       10.14       10.68      3.01 o
  -4   5  15       14.11       15.22      3.57 o
  -3   5  15       17.47       17.58      3.41 o
  -2   5  15       88.39       80.36      3.24 o
  -1   5  15        5.18        2.75      3.01 o
   0   5  15       11.69       11.81      3.56 o
   1   5  15        0.02        2.44      3.09 o
   2   5  15       18.48       29.55      3.84 o
  -8   6  15       20.46       25.27      2.84 o
  -7   6  15       14.97       14.68      3.20 o
  -6   6  15        0.22        3.73      3.12 o
  -5   6  15       16.83       15.69      2.72 o
  -4   6  15        0.02        4.65      2.65 o
  -3   6  15        0.87       -4.21      3.03 o
  -2   6  15        8.09        6.58      3.68 o
  -1   6  15       11.73        9.25      3.60 o
   0   6  15        0.09        2.49      3.58 o
   1   6  15        0.00        1.24      3.28 o
  -6   7  15        4.59        4.77      2.81 o
  -5   7  15        0.43        3.49      3.06 o
  -4   7  15       83.36       71.53      4.18 o
  -3   7  15        6.67        6.93      3.08 o
  -2   7  15       16.79       21.38      3.19 o
  -1   7  15        0.82        2.67      3.23 o
  -4  -6  16        2.93        4.88      3.64 o
  -3  -6  16        8.02        2.99      4.26 o
  -2  -6  16        7.31       17.49      4.34 o
  -1  -6  16       12.50       17.32      3.76 o
  -6  -5  16        2.37       11.78      6.17 o
  -5  -5  16       24.87       26.55      6.70 o
  -4  -5  16        7.60        7.58      3.51 o
  -3  -5  16       55.31       62.30      6.14 o
  -2  -5  16        0.01        7.76      4.36 o
  -1  -5  16        9.37       13.38      3.76 o
   0  -5  16        0.01        3.31      3.63 o
  -7  -4  16        0.35        6.27      4.39 o
  -6  -4  16       10.46       16.52      4.49 o
  -5  -4  16        3.83       12.76      6.17 o
  -4  -4  16        0.85        2.03      5.96 o
  -3  -4  16       56.98       60.53      6.31 o
  -2  -4  16        0.06        2.52      6.17 o
  -1  -4  16        2.96       -4.00      6.38 o
   0  -4  16        3.89        6.70      3.68 o
   1  -4  16        3.98       13.08      3.23 o
  -7  -3  16       10.77       10.91      4.94 o
  -6  -3  16        5.43        4.15      4.01 o
  -5  -3  16        6.09        6.52      3.75 o
  -4  -3  16       16.70       10.94      3.67 o
  -3  -3  16        3.59        4.86      3.11 o
  -2  -3  16        0.10        4.02      3.53 o
  -1  -3  16        0.97        2.82      3.96 o
   0  -3  16       82.47       82.42     11.47 o
   1  -3  16       94.01      106.81      4.86 o
   2  -3  16        3.41        0.01      2.82 o
  -8  -2  16       17.66       17.61      4.01 o
  -7  -2  16        4.69        2.68      2.99 o
  -6  -2  16        0.14        3.39      2.82 o
  -5  -2  16        9.70       10.35      3.62 o
  -4  -2  16       25.26       22.55      3.02 o
  -3  -2  16       67.96       77.84      3.32 o
  -2  -2  16       16.63       14.70      3.51 o
  -1  -2  16       60.15       57.22      3.25 o
   0  -2  16       94.44       91.18      7.49 o
   1  -2  16        5.57        6.22      3.10 o
   2  -2  16       46.85       50.55      3.78 o
  -8  -1  16        7.03        8.08      3.29 o
  -7  -1  16       54.15       49.16      3.92 o
  -6  -1  16        4.94        4.66      3.26 o
  -5  -1  16        8.57        9.22      3.20 o
  -4  -1  16      298.03      287.48     12.38 o
  -3  -1  16      123.63      124.01      4.58 o
  -2  -1  16        0.46        2.06      3.47 o
  -1  -1  16        6.96        9.69      3.10 o
   0  -1  16       36.04       36.47      3.17 o
   1  -1  16       31.73       27.32      3.63 o
   2  -1  16       69.95       63.89      4.03 o
  -8   0  16        1.32        1.24      3.12 o
  -7   0  16       68.26       73.19      3.85 o
  -6   0  16        0.49        4.73      3.25 o
  -5   0  16        6.90        7.68      3.49 o
  -4   0  16       24.95       27.94      3.03 o
  -3   0  16        2.81        5.61      2.89 o
  -2   0  16        4.85        9.02      3.69 o
  -1   0  16        9.56        9.43      3.12 o
   0   0  16       73.15       62.72      3.71 o
   1   0  16        0.41        0.55      3.62 o
   2   0  16        1.18        2.86      3.19 o
  -8   1  16        3.19        5.33      3.16 o
  -7   1  16       56.48       49.04      3.46 o
  -6   1  16      480.46      442.52     13.78 o
  -5   1  16      150.43      146.91      6.40 o
  -4   1  16       35.54       27.64      3.15 o
  -3   1  16       52.70       46.53      3.06 o
  -2   1  16       80.92       87.59      3.70 o
  -1   1  16       32.40       25.27      3.10 o
   0   1  16       15.93       15.55      3.12 o
   1   1  16        2.90        3.77      3.52 o
   2   1  16        0.04        2.15      2.80 o
  -8   2  16        0.58        2.41      3.12 o
  -7   2  16        1.48        3.77      3.66 o
  -6   2  16        8.05        6.92      3.60 o
  -5   2  16        8.69        8.17      3.47 o
  -4   2  16        1.13        7.37      3.45 o
  -3   2  16        0.71        2.45      3.48 o
  -2   2  16       50.91       44.15      3.43 o
  -1   2  16        9.34        3.43      3.52 o
   0   2  16       17.20       13.16      3.58 o
   1   2  16       20.51       20.36      3.24 o
   2   2  16        1.27       -1.11      3.16 o
  -8   3  16       64.63       63.96      4.33 o
  -7   3  16       41.15       39.60      3.69 o
  -6   3  16       86.64       88.40      3.80 o
  -5   3  16        0.44        1.68      3.10 o
  -4   3  16       96.06       86.18      3.71 o
  -3   3  16       46.30       42.20      3.57 o
  -2   3  16       54.38       56.84      3.71 o
  -1   3  16        0.15       -1.25      3.10 o
   0   3  16        8.01        5.09      3.14 o
   1   3  16       21.53       24.31      3.67 o
  -7   4  16        7.52        8.28      3.17 o
  -6   4  16        1.81        4.02      2.80 o
  -5   4  16        1.96        3.52      3.61 o
  -4   4  16        1.94       -0.02      3.45 o
  -3   4  16      115.30      108.34      4.30 o
  -2   4  16        8.82        8.95      3.62 o
  -1   4  16       18.28       21.25      3.14 o
   0   4  16        0.18        2.45      3.56 o
  -6   5  16       22.81       17.91      4.07 o
  -5   5  16       54.41       54.27      2.80 o
  -4   5  16        0.74        2.02      3.04 o
  -3   5  16        1.73        4.55      3.62 o
  -2   5  16       74.91       75.51      3.86 o
  -1   5  16       16.23       15.54      3.13 o
  -5   6  16        2.10        0.57      2.60 o
  -4   6  16        8.71        8.17      2.80 o
  -3   6  16        0.10        5.25      3.07 o
  -4  -3  17        2.27        6.82      3.58 o
  -3  -3  17        2.17       -1.74      5.22 o
  -2  -3  17        4.74        4.17      6.35 o
  -1  -3  17       16.10       19.14      3.30 o
  -5  -2  17       22.71       22.15      3.70 o
  -4  -2  17        0.63        3.83      3.50 o
  -3  -2  17        1.34        1.12      3.51 o
  -2  -2  17        0.02        4.57      3.07 o
  -1  -2  17        9.57       17.60      3.71 o
  -6  -1  17       24.43       19.94      3.42 o
  -5  -1  17        3.66       -0.64      3.54 o
  -4  -1  17      108.09       98.29      4.22 o
  -3  -1  17      170.77      175.79      6.18 o
  -2  -1  17       27.76       23.81      3.69 o
  -1  -1  17       52.08       55.94      3.83 o
   0  -1  17        4.23        2.93      3.29 o
  -6   0  17        0.93        5.83      3.74 o
  -5   0  17      155.71      153.46      5.49 o
  -4   0  17        0.02        1.70      3.03 o
  -3   0  17       13.97       16.73      3.07 o
  -2   0  17       41.74       40.45      5.18 o
  -1   0  17        2.88        4.57      3.28 o
   0   0  17        3.64        3.06      3.22 o
  -6   1  17        0.16        5.47      3.68 o
  -5   1  17        4.14        8.55      2.78 o
  -4   1  17        1.39       -0.05      3.59 o
  -3   1  17       38.86       37.22      3.24 o
  -2   1  17       63.40       60.14      3.84 o
  -1   1  17       55.28       48.30      3.32 o
  -6   2  17        8.78       11.68      4.40 o
  -5   2  17      107.39       93.76      3.86 o
  -4   2  17        0.20        1.92      3.69 o
  -3   2  17       19.31       24.92      3.67 o
  -2   2  17       25.70       20.76      3.72 o
  -1   2  17        0.14        3.19      3.61 o
  -5   3  17       13.97       17.27      3.64 o
  -4   3  17       17.08       17.51      3.13 o
  -3   3  17       39.11       38.07      4.72 o
  -2   3  17        9.58        5.63      3.73 o
 
